# Supplementary material for: Genomewide binding of transcription factor Snail1 in triple‐negative breast cancer cells
Source: Mol Oncol. 2018 May 21;12(7):1153–74. doi: 10.1002/1878-0261.12317 (PMC6026864; doi:10.1002/1878-0261.12317)
Supplement: Supplementary file 1 — Table S1. An Excel file including primary data from the ChIP‐Seq analysis.This file tabulates in an organized manner the raw data deposited in Array Express under accession number E‐MTAB‐5242. The data are organized as: chromosome number, peak start, peak end, MACS, peak score, gene start, gene end, gene name, transcribed strand and distance from the gene start. [file MOL2-12-1153-s001.xlsx]

## Sheet: snail_minus_dup1_all
chr1	4634166	4634976	MACS_peak_1	52.81	chr1	4714792	4852594	ENSG00000196581	AJAP1	+	-79817
chr1	6671908	6672223	MACS_peak_2	52.08	chr1	6650784	6674667	ENSG00000162413	KLHL21	-	0
chr1	10655662	10656465	MACS_peak_3	53.16	chr1	10532345	10690815	ENSG00000142655	PEX14	+	0
chr1	15976360	15977148	MACS_peak_4	56.34	chr1	15943995	15995539	ENSG00000197312	DDI2	+	0
chr1	17284425	17285131	MACS_peak_5	50.14	chr1	17066768	17299474	ENSG00000058453	CROCC	+	0
chr1	18707362	18707988	MACS_peak_6	54.63	chr1	18434240	18704977	ENSG00000117154	IGSF21	+	2386
chr1	20742131	20742954	MACS_peak_7	51.78	chr1	20617412	20681387	ENSG00000158816	VWA5B1	+	60745
chr1	24255544	24255989	MACS_peak_8	89.20	chr1	24197016	24285549	ENSG00000188822	CNR2	-	0
chr1	27808551	27809298	MACS_peak_9	56.10	chr1	27730730	27816669	ENSG00000158195	WASF2	-	0
chr1	28269482	28270190	MACS_peak_10	66.93	chr1	28261504	28285668	ENSG00000130768	SMPDL3B	+	0
chr1	28804381	28804928	MACS_peak_11	59.76	chr1	28696114	28826881	ENSG00000204138	PHACTR4	+	0
chr1	34739570	34739983	MACS_peak_12	66.16	chr1	34632484	34684732	ENSG00000142698	C1orf94	+	54839
chr1	36148937	36149597	MACS_peak_13	53.33	chr1	36179476	36185073	ENSG00000142686	C1orf216	-	29880
chr1	38505040	38505701	MACS_peak_14	53.27	chr1	38509523	38512450	ENSG00000185668	POU3F1	-	3823
chr1	38702166	38702678	MACS_peak_15	53.50	chr1	38509523	38512450	ENSG00000185668	POU3F1	-	-189717
chr1	43385745	43386418	MACS_peak_16	57.21	chr1	43391052	43424530	ENSG00000117394	SLC2A1	-	4635
chr1	44500896	44502535	MACS_peak_17	82.63	chr1	44457172	44497139	ENSG00000196517	SLC6A9	-	-3758
chr1	47940305	47941004	MACS_peak_18	51.02	chr1	47901689	47906363	ENSG00000186564	FOXD2	+	33943
chr1	49899989	49900612	MACS_peak_19	50.87	chr1	48998527	50489585	ENSG00000186094	AGBL4	-	0
chr1	52356078	52356672	MACS_peak_20	55.95	chr1	52254863	52344477	ENSG00000078618	NRD1	-	-11602
chr1	55993865	55994823	MACS_peak_21	50.50	chr1	55532032	55680786	ENSG00000162402	USP24	-	-313080
chr1	56062703	56063441	MACS_peak_22	50.49	chr1	55532032	55680786	ENSG00000162402	USP24	-	-381918
chr1	65577685	65578589	MACS_peak_23	54.90	chr1	65613232	65697828	ENSG00000162433	AK4	+	-34644
chr1	74582360	74583028	MACS_peak_24	56.23	chr1	74491699	74663871	ENSG00000162620	LRRIQ3	-	0
chr1	80456939	80457613	MACS_peak_25	52.93	chr1	79355449	79472403	ENSG00000162618	ELTD1	-	-984537
chr1	83322624	83323124	MACS_peak_26	52.28	chr1	81771845	82458120	ENSG00000117114	LPHN2	+	864505
chr1	91852402	91853286	MACS_peak_27	135.92	chr1	91726323	91870426	ENSG00000162669	HFM1	-	0
chr1	105867916	105868797	MACS_peak_28	57.94	chr1	104293028	104301312	ENSG00000187733	AMY1C	+	1566605
chr1	111378521	111379158	MACS_peak_29	53.31	chr1	111415775	111442550	ENSG00000143119	CD53	+	-36618
chr1	113094078	113094800	MACS_peak_30	57.49	chr1	113066140	113163447	ENSG00000007341	ST7L	-	0
chr1	121483909	121485649	MACS_peak_31	327.34	chr1	120926979	120935937	ENSG00000198019	FCGR1B	-	-547973
chr1	171139310	171140016	MACS_peak_32	50.14	chr1	171106879	171130707	ENSG00000117507	FMO6P	+	8604
chr1	180158643	180159164	MACS_peak_33	61.64	chr1	180123969	180173165	ENSG00000116260	QSOX1	+	0
chr1	188664124	188664713	MACS_peak_34	56.93	chr1	190066792	190446759	ENSG00000162670	BRINP3	-	1402080
chr1	189523014	189523526	MACS_peak_35	62.31	chr1	190066792	190446759	ENSG00000162670	BRINP3	-	543267
chr1	195545456	195546252	MACS_peak_36	53.51	chr1	196194909	196578355	ENSG00000162687	KCNT2	-	648658
chr1	195910502	195911189	MACS_peak_37	51.15	chr1	196194909	196578355	ENSG00000162687	KCNT2	-	283721
chr1	197236021	197236881	MACS_peak_38	57.28	chr1	197170592	197447585	ENSG00000134376	CRB1	+	0
chr1	209591514	209592197	MACS_peak_39	59.78	chr1	209757062	209787283	ENSG00000008118	CAMK1G	+	-164866
chr1	211950045	211950752	MACS_peak_40	50.08	chr1	211916799	212004114	ENSG00000123684	LPGAT1	-	0
chr1	216926472	216927062	MACS_peak_41	57.91	chr1	216676588	217311097	ENSG00000196482	ESRRG	-	0
chr1	245785051	245785862	MACS_peak_42	53.00	chr1	245318287	245872733	ENSG00000162849	KIF26B	+	0
chr1	247483439	247483919	MACS_peak_43	59.89	chr1	247460714	247495148	ENSG00000162714	ZNF496	-	0
chr1	247635436	247636209	MACS_peak_44	54.70	chr1	247614255	247615308	ENSG00000177535	OR2B11	-	-20129
chr10	19272548	19273296	MACS_peak_45	52.53	chr10	19492779	20079330	ENSG00000204740	MALRD1	+	-219484
chr10	21049575	21050325	MACS_peak_46	55.80	chr10	21068902	21463116	ENSG00000078114	NEBL	-	18578
chr10	21410525	21411174	MACS_peak_47	50.72	chr10	21068902	21463116	ENSG00000078114	NEBL	-	0
chr10	23751896	23752622	MACS_peak_48	57.26	chr10	23728198	23731308	ENSG00000165312	OTUD1	+	20589
chr10	30982838	30983424	MACS_peak_49	53.00	chr10	30900718	30918691	ENSG00000151033	LYZL2	-	-64148
chr10	38262486	38263080	MACS_peak_50	53.01	chr10	38238500	38265561	ENSG00000175395	ZNF25	-	0
chr10	42397607	42401376	MACS_peak_51	76.87	chr10	43084555	43133992	ENSG00000196693	ZNF33B	-	683180
chr10	42407161	42408970	MACS_peak_52	57.84	chr10	43084555	43133992	ENSG00000196693	ZNF33B	-	675586
chr10	53329072	53329802	MACS_peak_53	60.67	chr10	52750945	54058110	ENSG00000185532	PRKG1	+	0
chr10	66453556	66454169	MACS_peak_54	55.42	chr10	65281123	65384883	ENSG00000165476	REEP3	+	1068674
chr10	80082067	80082899	MACS_peak_55	53.98	chr10	79793518	79816570	ENSG00000138326	RPS24	+	265498
chr10	98085319	98086022	MACS_peak_56	50.29	chr10	98064085	98098321	ENSG00000107447	DNTT	+	0
chr10	100257364	100257956	MACS_peak_57	56.74	chr10	100218875	100995619	ENSG00000172987	HPSE2	-	0
chr10	112832729	112833227	MACS_peak_58	72.99	chr10	112836790	112840658	ENSG00000150594	ADRA2A	+	-3564
chr11	12961726	12962646	MACS_peak_59	63.11	chr11	12695969	12966298	ENSG00000187079	TEAD1	+	0
chr11	22692737	22693279	MACS_peak_60	54.36	chr11	22647188	22834601	ENSG00000148935	GAS2	+	0
chr11	23921333	23922019	MACS_peak_61	51.78	chr11	24518516	25104150	ENSG00000187398	LUZP2	+	-596498
chr11	28486013	28486441	MACS_peak_62	60.06	chr11	28129795	28355054	ENSG00000169519	METTL15	+	130960
chr11	56627636	56628524	MACS_peak_63	66.38	chr11	56510303	56511287	ENSG00000172457	OR9G4	-	-116350
chr11	64147199	64147838	MACS_peak_64	53.85	chr11	64126620	64139687	ENSG00000162302	RPS6KA4	+	7513
chr11	70217430	70218251	MACS_peak_65	69.67	chr11	70116806	70230509	ENSG00000131626	PPFIA1	+	0
chr11	74050410	74050980	MACS_peak_66	51.89	chr11	74041363	74109518	ENSG00000165434	PGM2L1	-	0
chr11	81177221	81177728	MACS_peak_67	65.74	chr11	82443053	82444906	ENSG00000182103	FAM181B	-	1265326
chr11	113790348	113790709	MACS_peak_68	58.83	chr11	113775399	113817287	ENSG00000149305	HTR3B	+	0
chr11	116726935	116727590	MACS_peak_69	52.27	chr11	116714118	116969153	ENSG00000160584	SIK3	-	0
chr12	20473702	20474259	MACS_peak_70	69.13	chr12	20522179	20837315	ENSG00000172572	PDE3A	+	-47921
chr12	24747240	24747918	MACS_peak_71	51.64	chr12	24964295	25102393	ENSG00000060982	BCAT1	-	216378
chr12	31000852	31001607	MACS_peak_72	54.80	chr12	31079362	31149534	ENSG00000110900	TSPAN11	+	-77756
chr12	33094792	33095378	MACS_peak_73	57.13	chr12	32943679	33049774	ENSG00000057294	PKP2	-	-45019
chr12	48686720	48687398	MACS_peak_74	51.64	chr12	48722763	48724062	ENSG00000187166	H1FNT	+	-35366
chr12	49246545	49246986	MACS_peak_75	64.80	chr12	49223547	49246625	ENSG00000174243	DDX23	-	0
chr12	49617239	49617930	MACS_peak_76	59.30	chr12	49582519	49667114	ENSG00000167553	TUBA1C	+	0
chr12	62554143	62554803	MACS_peak_77	52.64	chr12	62102040	62672931	ENSG00000198673	FAM19A2	-	0
chr12	65626385	65627115	MACS_peak_78	57.04	chr12	65563351	65642107	ENSG00000174106	LEMD3	+	0
chr12	82950028	82950762	MACS_peak_79	56.81	chr12	82752276	82873015	ENSG00000127720	METTL25	+	77014
chr12	89996845	89997661	MACS_peak_80	52.51	chr12	89981828	90103077	ENSG00000070961	ATP2B1	-	0
chr12	93098539	93099228	MACS_peak_81	51.04	chr12	93096619	93102325	ENSG00000214215	C12orf74	+	0
chr12	104382573	104383152	MACS_peak_82	57.58	chr12	104359582	104382652	ENSG00000139372	TDG	+	0
chr12	104382573	104383152	MACS_peak_82	57.58	chr12	104382762	104457961	ENSG00000120820	GLT8D2	-	0
chr12	106105763	106106508	MACS_peak_83	63.83	chr12	105629068	105789875	ENSG00000235162	C12orf75	+	315889
chr13	21748685	21749362	MACS_peak_84	57.21	chr13	21727734	21750741	ENSG00000165480	SKA3	-	0
chr13	29550961	29551619	MACS_peak_85	70.28	chr13	29598748	30077892	ENSG00000132938	MTUS2	+	-47130
chr13	38925242	38925877	MACS_peak_86	54.09	chr13	38923986	38937140	ENSG00000120686	UFM1	+	0
chr13	49915592	49916455	MACS_peak_87	65.34	chr13	49882786	50018262	ENSG00000102547	CAB39L	-	0
chr13	54435354	54435942	MACS_peak_88	54.57	chr13	53602894	53626192	ENSG00000102837	OLFM4	+	809163
chr13	55603948	55604704	MACS_peak_89	63.96	chr13	53602894	53626192	ENSG00000102837	OLFM4	+	1977757
chr13	73859288	73859926	MACS_peak_90	53.91	chr13	73629114	73651676	ENSG00000102554	KLF5	+	207613
chr13	74865715	74866307	MACS_peak_91	51.85	chr13	74987094	74993252	ENSG00000177596	AL355390.1	-	120788
chr13	81177596	81178351	MACS_peak_92	55.66	chr13	80910111	80915086	ENSG00000136158	SPRY2	-	-262511
chr13	81451913	81452573	MACS_peak_93	50.26	chr13	80910111	80915086	ENSG00000136158	SPRY2	-	-536828
chr13	98088306	98088970	MACS_peak_94	60.23	chr13	98086476	98121382	ENSG00000125249	RAP2A	+	0
chr13	98491320	98492404	MACS_peak_95	60.27	chr13	98605912	98676551	ENSG00000065150	IPO5	+	-113509
chr13	109047879	109048563	MACS_peak_96	51.31	chr13	108903588	108960832	ENSG00000102524	TNFSF13B	+	87048
chr14	19038129	19038975	MACS_peak_97	67.53	chr14	19377522	19378606	ENSG00000257115	OR11H12	+	-338548
chr14	29161301	29162044	MACS_peak_98	53.59	chr14	29235050	29238870	ENSG00000176165	FOXG1	+	-73007
chr14	35691244	35691903	MACS_peak_99	52.70	chr14	35591052	35743271	ENSG00000100890	KIAA0391	+	0
chr14	35691244	35691903	MACS_peak_99	52.70	chr14	35591755	35786680	ENSG00000258790	KIAA0391	+	0
chr14	53655269	53656028	MACS_peak_100	63.78	chr14	53510686	53620000	ENSG00000100523	DDHD1	-	-35270
chr14	58480995	58481748	MACS_peak_101	53.17	chr14	58466453	58764857	ENSG00000139971	C14orf37	-	0
chr14	86586665	86587445	MACS_peak_102	52.68	chr14	85996488	86095034	ENSG00000185070	FLRT2	+	491632
chr14	89791176	89791926	MACS_peak_103	77.05	chr14	89591215	90085493	ENSG00000053254	FOXN3	-	0
chr14	100463561	100464179	MACS_peak_104	63.96	chr14	100437786	100610573	ENSG00000196405	EVL	+	0
chr14	101504374	101505206	MACS_peak_105	191.71	chr14	101359265	101360646	ENSG00000269375	AL117190.3	+	143729
chr15	22841763	22842318	MACS_peak_106	59.20	chr15	22833395	22873892	ENSG00000153575	TUBGCP5	+	0
chr15	27865951	27866587	MACS_peak_107	55.04	chr15	27216429	27778373	ENSG00000182256	GABRG3	+	87579
chr15	29658606	29659254	MACS_peak_108	53.00	chr15	29412457	29862927	ENSG00000104059	FAM189A1	-	0
chr15	38139704	38140349	MACS_peak_109	53.50	chr15	38214140	38259925	ENSG00000166069	TMCO5A	+	-73792
chr15	52406716	52407407	MACS_peak_110	50.93	chr15	52401460	52404972	ENSG00000137875	BCL2L10	-	-1745
chr15	58314584	58315173	MACS_peak_111	56.93	chr15	58245622	58790065	ENSG00000128918	ALDH1A2	-	0
chr15	70074606	70075342	MACS_peak_112	56.70	chr15	70340129	70390515	ENSG00000140332	TLE3	-	264788
chr15	80406772	80407434	MACS_peak_113	52.53	chr15	80351910	80430735	ENSG00000086666	ZFAND6	+	0
chr15	81583415	81584090	MACS_peak_114	51.80	chr15	81451916	81605104	ENSG00000172349	IL16	+	0
chr15	87593567	87594375	MACS_peak_115	52.91	chr15	86685227	87572283	ENSG00000166748	AGBL1	+	21285
chr15	92293179	92294256	MACS_peak_116	59.88	chr15	92396925	92715665	ENSG00000176463	SLCO3A1	+	-102670
chr15	97438445	97439148	MACS_peak_117	65.74	chr15	97326619	97328845	ENSG00000185594	SPATA8	+	109601
chr15	102261363	102261923	MACS_peak_118	52.13	chr15	102193801	102264807	ENSG00000185418	TARSL2	-	0
chr16	5224209	5225071	MACS_peak_119	57.11	chr16	5134305	5147809	ENSG00000118894	FAM86A	-	-76401
chr16	22910119	22910852	MACS_peak_120	56.87	chr16	22825498	22927659	ENSG00000122254	HS3ST2	+	0
chr16	25549792	25550413	MACS_peak_121	54.93	chr16	25703347	26149009	ENSG00000182601	HS3ST4	+	-152935
chr16	30760162	30760814	MACS_peak_122	50.66	chr16	30759591	30772490	ENSG00000156873	PHKG2	+	0
chr16	33962845	33964321	MACS_peak_123	79.14	chr16	34256507	34257278	ENSG00000179755	CTD-2144E22.5	+	-292187
chr16	46393996	46395688	MACS_peak_124	56.90	chr16	46614466	46655538	ENSG00000171241	SHCBP1	-	218779
chr16	48398257	48398728	MACS_peak_125	58.61	chr16	48390275	48482313	ENSG00000196470	SIAH1	-	0
chr16	55309776	55310444	MACS_peak_126	66.67	chr16	55357672	55364672	ENSG00000159387	IRX6	+	-47229
chr16	57812203	57812959	MACS_peak_127	63.96	chr16	57792129	57896957	ENSG00000140859	KIFC3	-	0
chr16	64831794	64832372	MACS_peak_128	51.96	chr16	64977656	65160015	ENSG00000140937	CDH11	-	145285
chr16	69693649	69694187	MACS_peak_129	61.73	chr16	69598997	69738569	ENSG00000102908	NFAT5	+	0
chr16	75124177	75124494	MACS_peak_130	103.97	chr16	75032928	75144892	ENSG00000186187	ZNRF1	+	0
chr16	75798056	75798660	MACS_peak_131	55.34	chr16	75681684	75795770	ENSG00000166848	TERF2IP	+	2287
chr16	79284206	79285113	MACS_peak_132	50.27	chr16	78133310	79246564	ENSG00000186153	WWOX	+	37643
chr16	86916753	86917418	MACS_peak_133	57.21	chr16	87117168	87351022	ENSG00000260456	C16orf95	-	199751
chr16	88086067	88086827	MACS_peak_134	55.39	chr16	87982850	88110924	ENSG00000172530	BANP	+	0
chr17	4635871	4636421	MACS_peak_135	88.68	chr17	4634723	4636905	ENSG00000161920	MED11	+	0
chr17	8803367	8804028	MACS_peak_136	50.20	chr17	8782233	8869029	ENSG00000141506	PIK3R5	-	0
chr17	13682907	13683589	MACS_peak_137	66.39	chr17	13399006	13505244	ENSG00000153976	HS3ST3A1	-	-177664
chr17	33477936	33478574	MACS_peak_138	68.96	chr17	33474836	33516364	ENSG00000141161	UNC45B	+	0
chr17	45374148	45374933	MACS_peak_139	53.00	chr17	45331212	45421658	ENSG00000259207	ITGB3	+	0
chr17	45374148	45374933	MACS_peak_139	53.00	chr17	45331263	45421658	ENSG00000259753	ITGB3	+	0
chr17	64539036	64539769	MACS_peak_140	56.15	chr17	64298754	64806861	ENSG00000154229	PRKCA	+	0
chr17	64794303	64796403	MACS_peak_141	120.79	chr17	64298754	64806861	ENSG00000154229	PRKCA	+	0
chr17	67725895	67726565	MACS_peak_142	52.08	chr17	67410839	67539472	ENSG00000108984	MAP2K6	+	186424
chr17	76444998	76445650	MACS_peak_143	53.10	chr17	76419778	76573476	ENSG00000187775	DNAH17	-	0
chr17	78288891	78289971	MACS_peak_144	51.44	chr17	78234665	78372586	ENSG00000173821	RNF213	+	0
chr17	79398289	79399022	MACS_peak_145	56.87	chr17	79373540	79433357	ENSG00000171282	RP11-1055B8.7	+	0
chr18	56528028	56528834	MACS_peak_146	53.01	chr18	56529832	56653712	ENSG00000074657	ZNF532	+	-999
chr18	61241384	61242059	MACS_peak_147	52.43	chr18	61223393	61234244	ENSG00000166634	SERPINB12	+	7141
chr18	63592714	63593444	MACS_peak_148	57.04	chr18	63417488	63548638	ENSG00000081138	CDH7	+	44077
chr19	6589643	6590338	MACS_peak_149	50.72	chr19	6583194	6604114	ENSG00000125726	CD70	-	0
chr19	8608043	8609164	MACS_peak_150	88.66	chr19	8585674	8642461	ENSG00000142347	MYO1F	-	0
chr19	18439290	18440181	MACS_peak_151	64.64	chr19	18417040	18434084	ENSG00000130520	LSM4	-	-5207
chr19	29138703	29139407	MACS_peak_152	50.66	chr19	29698173	29704448	ENSG00000169021	UQCRFS1	-	558767
chr19	34243102	34243958	MACS_peak_153	55.96	chr19	34112861	34264414	ENSG00000124302	CHST8	+	0
chr19	45318409	45319081	MACS_peak_154	51.97	chr19	45312328	45324673	ENSG00000187244	BCAM	+	0
chr19	50984013	50984705	MACS_peak_155	50.88	chr19	50979657	50986608	ENSG00000161671	EMC10	+	0
chr19	52364687	52365536	MACS_peak_156	65.38	chr19	52359055	52394203	ENSG00000161551	ZNF577	-	0
chr2	2299319	2299686	MACS_peak_157	55.11	chr2	1792885	2335032	ENSG00000186487	MYT1L	-	0
chr2	11497896	11498587	MACS_peak_158	50.93	chr2	11319887	11488456	ENSG00000134318	ROCK2	-	-9441
chr2	17288467	17289213	MACS_peak_159	56.15	chr2	17691851	17699706	ENSG00000214842	RAD51AP2	-	402639
chr2	18544008	18544802	MACS_peak_160	63.94	chr2	18059114	18542882	ENSG00000170745	KCNS3	+	1127
chr2	23031698	23032417	MACS_peak_161	71.97	chr2	23608088	23931481	ENSG00000119771	KLHL29	+	-575672
chr2	29213427	29213971	MACS_peak_162	59.97	chr2	29179477	29284239	ENSG00000189350	FAM179A	+	0
chr2	32417662	32418345	MACS_peak_163	51.95	chr2	32390933	32449448	ENSG00000152683	SLC30A6	+	0
chr2	43725184	43725811	MACS_peak_164	63.75	chr2	43393800	43823185	ENSG00000115970	THADA	-	0
chr2	46070429	46071041	MACS_peak_165	61.69	chr2	45878484	46415129	ENSG00000171132	PRKCE	+	0
chr2	47864605	47865293	MACS_peak_166	51.09	chr2	47922669	48037240	ENSG00000116062	MSH6	+	-57377
chr2	59899204	59899744	MACS_peak_167	52.97	chr2	60678302	60780702	ENSG00000119866	BCL11A	-	778559
chr2	60402892	60403596	MACS_peak_168	50.24	chr2	60678302	60780702	ENSG00000119866	BCL11A	-	274707
chr2	61190033	61190775	MACS_peak_169	64.80	chr2	61167357	61245394	ENSG00000162927	PUS10	-	0
chr2	61599923	61600554	MACS_peak_170	63.09	chr2	61414598	61697904	ENSG00000115464	USP34	-	0
chr2	63748353	63749022	MACS_peak_171	52.13	chr2	63348518	64054977	ENSG00000143951	WDPCP	-	0
chr2	63873060	63873825	MACS_peak_172	55.12	chr2	63348518	64054977	ENSG00000143951	WDPCP	-	0
chr2	68368569	68369372	MACS_peak_173	52.84	chr2	68350068	68384692	ENSG00000243667	WDR92	-	0
chr2	68368569	68369372	MACS_peak_173	52.84	chr2	68358370	68488362	ENSG00000273398	RP11-474G23.1	-	0
chr2	76022561	76023207	MACS_peak_174	53.44	chr2	75879126	75938115	ENSG00000005436	GCFC2	-	-84447
chr2	84359342	84360029	MACS_peak_175	59.54	chr2	84650647	84687169	ENSG00000163541	SUCLG1	-	290619
chr2	84462023	84462775	MACS_peak_176	60.33	chr2	84650647	84687169	ENSG00000163541	SUCLG1	-	187873
chr2	86034766	86035474	MACS_peak_177	50.51	chr2	85978467	86015189	ENSG00000168874	ATOH8	+	19578
chr2	101204512	101205396	MACS_peak_178	57.00	chr2	101179152	101193197	ENSG00000115539	PDCL3	+	11316
chr2	119373089	119373844	MACS_peak_179	55.66	chr2	119599747	119605254	ENSG00000163064	EN1	-	225904
chr2	123482056	123482710	MACS_peak_180	52.98	chr2	122494679	122525429	ENSG00000211460	TSN	+	956628
chr2	129097745	129098791	MACS_peak_181	90.63	chr2	128994290	129076151	ENSG00000136720	HS6ST1	-	-21595
chr2	133011716	133013421	MACS_peak_182	68.09	chr2	132905164	133015542	ENSG00000163046	ANKRD30BL	-	0
chr2	145632924	145633613	MACS_peak_183	51.04	chr2	145141648	145282147	ENSG00000169554	ZEB2	-	-350778
chr2	153513735	153514372	MACS_peak_184	53.97	chr2	153508107	153574511	ENSG00000196504	PRPF40A	-	0
chr2	162732089	162732716	MACS_peak_185	51.33	chr2	162280843	162841792	ENSG00000144290	SLC4A10	+	0
chr2	165490916	165491505	MACS_peak_186	56.93	chr2	165349322	165478358	ENSG00000115290	GRB14	-	-12559
chr2	174880619	174881346	MACS_peak_187	52.79	chr2	174771187	174830430	ENSG00000172845	SP3	-	-50190
chr2	180214359	180214844	MACS_peak_188	58.22	chr2	179966419	180129517	ENSG00000187231	SESTD1	-	-84843
chr2	181514567	181515218	MACS_peak_189	53.09	chr2	181831975	181941312	ENSG00000170035	UBE2E3	+	-316758
chr2	190999927	191000730	MACS_peak_190	53.16	chr2	190744335	191068210	ENSG00000187699	C2orf88	+	0
chr2	191172282	191173297	MACS_peak_191	58.45	chr2	191054461	191208919	ENSG00000198130	HIBCH	-	0
chr2	197461874	197462390	MACS_peak_192	50.29	chr2	197059094	197458416	ENSG00000138411	HECW2	-	-3459
chr2	205172138	205172784	MACS_peak_193	53.44	chr2	205410516	206484886	ENSG00000116117	PARD3B	+	-237733
chr2	211484812	211485322	MACS_peak_194	62.46	chr2	211342406	211543831	ENSG00000021826	CPS1	+	0
chr2	218669961	218670571	MACS_peak_195	50.23	chr2	218664512	218867718	ENSG00000079308	TNS1	-	0
chr2	221055270	221055896	MACS_peak_196	54.63	chr2	220492049	220506702	ENSG00000114923	SLC4A3	+	548569
chr2	223559290	223559970	MACS_peak_197	51.53	chr2	223536505	223574649	ENSG00000124003	MOGAT1	+	0
chr2	230308190	230308924	MACS_peak_198	59.47	chr2	230222345	230579274	ENSG00000187957	DNER	-	0
chr2	235737847	235738541	MACS_peak_199	50.12	chr2	235860617	235964358	ENSG00000130147	SH3BP4	+	-122077
chr2	237648584	237649377	MACS_peak_200	61.81	chr2	237476430	237491001	ENSG00000144476	ACKR3	+	157584
chr20	26312741	26314609	MACS_peak_201	50.62	chr20	25744102	25848861	ENSG00000175170	FAM182B	-	-463881
chr20	30104619	30105319	MACS_peak_202	50.45	chr20	30102231	30157370	ENSG00000101294	HM13	+	0
chr20	32332960	32333777	MACS_peak_203	57.28	chr20	32319463	32380075	ENSG00000131061	ZNF341	+	0
chr20	41845630	41846123	MACS_peak_204	61.64	chr20	40701392	41818610	ENSG00000196090	PTPRT	-	-27021
chr20	42305742	42306409	MACS_peak_205	60.97	chr20	42295754	42345136	ENSG00000101057	MYBL2	+	0
chr20	43731489	43732189	MACS_peak_206	60.64	chr20	43720951	43729753	ENSG00000124134	KCNS1	-	-1737
chr20	44119754	44120740	MACS_peak_207	57.98	chr20	44098346	44110172	ENSG00000101443	WFDC2	+	9583
chr20	46589855	46590216	MACS_peak_208	74.60	chr20	46285092	46415360	ENSG00000196562	SULF2	-	-174496
chr20	50255592	50256151	MACS_peak_209	58.93	chr20	50213053	50385173	ENSG00000054793	ATP9A	-	0
chr20	52380825	52381395	MACS_peak_210	61.88	chr20	52183604	52226446	ENSG00000171940	ZNF217	-	-154380
chr20	55134168	55134852	MACS_peak_211	51.31	chr20	55108302	55111576	ENSG00000213714	FAM209B	+	22593
chr20	55232357	55232997	MACS_peak_212	53.79	chr20	55204358	55214339	ENSG00000087510	TFAP2C	+	18019
chr20	56799620	56800392	MACS_peak_213	53.09	chr20	56793551	56803709	ENSG00000124227	ANKRD60	-	0
chr20	58061858	58062521	MACS_peak_214	53.15	chr20	58152564	58422766	ENSG00000087495	PHACTR3	+	-90044
chr20	59779005	59779678	MACS_peak_215	60.18	chr20	59827482	60515673	ENSG00000179242	CDH4	+	-47805
chr20	62324628	62325327	MACS_peak_216	71.69	chr20	62289163	62328416	ENSG00000258366	RTEL1	+	0
chr20	62324628	62325327	MACS_peak_216	71.69	chr20	62290653	62330037	ENSG00000026036	RTEL1-TNFRSF6B	+	0
chr21	9522784	9523716	MACS_peak_217	60.79	chr21	10906201	11029719	ENSG00000166157	TPTE	-	1382486
chr21	9826817	9827927	MACS_peak_218	51.46	chr21	10906201	11029719	ENSG00000166157	TPTE	-	1078275
chr21	19930190	19930848	MACS_peak_219	61.58	chr21	19641433	19858197	ENSG00000154646	TMPRSS15	-	-71994
chr21	26502519	26503174	MACS_peak_220	52.92	chr21	26957968	26979829	ENSG00000154719	MRPL39	-	454795
chr21	27708696	27709216	MACS_peak_221	61.71	chr21	27838528	27945603	ENSG00000166265	CYYR1	-	129313
chr21	33156721	33157810	MACS_peak_222	61.06	chr21	33043346	33104388	ENSG00000156304	SCAF4	-	-52334
chr21	37314394	37315132	MACS_peak_223	56.59	chr21	36160098	37376965	ENSG00000159216	RUNX1	-	0
chr21	46499485	46500190	MACS_peak_224	50.19	chr21	46493768	46646478	ENSG00000197381	ADARB1	+	0
chr22	18104604	18105310	MACS_peak_225	50.14	chr22	18074902	18111584	ENSG00000131100	ATP6V1E1	-	0
chr22	27600174	27600879	MACS_peak_226	50.19	chr22	28144265	28197486	ENSG00000169184	MN1	-	543387
chr3	10384919	10385611	MACS_peak_227	50.88	chr3	10365707	10749716	ENSG00000157087	ATP2B2	-	0
chr3	22293354	22294105	MACS_peak_228	53.21	chr3	21459915	22414812	ENSG00000151789	ZNF385D	-	0
chr3	36970866	36971962	MACS_peak_229	62.29	chr3	36868311	36986548	ENSG00000168016	TRANK1	-	0
chr3	40042853	40043534	MACS_peak_230	52.08	chr3	39850405	40301812	ENSG00000170011	MYRIP	+	0
chr3	44683010	44683629	MACS_peak_231	59.37	chr3	44626380	44689963	ENSG00000186448	ZNF197	+	0
chr3	47440400	47441208	MACS_peak_232	52.91	chr3	47422501	47454931	ENSG00000076201	PTPN23	+	0
chr3	57123948	57124625	MACS_peak_233	50.17	chr3	57124010	57204334	ENSG00000144730	IL17RD	-	0
chr3	58975306	58976319	MACS_peak_234	52.00	chr3	58703092	59035810	ENSG00000163689	C3orf67	-	0
chr3	62713963	62714620	MACS_peak_235	53.52	chr3	62384022	62861054	ENSG00000163618	CADPS	-	0
chr3	70846624	70847428	MACS_peak_236	60.39	chr3	71003844	71633140	ENSG00000114861	FOXP1	-	156417
chr3	71128358	71129071	MACS_peak_237	55.38	chr3	71003844	71633140	ENSG00000114861	FOXP1	-	0
chr3	71368807	71369418	MACS_peak_238	50.67	chr3	71003844	71633140	ENSG00000114861	FOXP1	-	0
chr3	72507359	72508000	MACS_peak_239	62.75	chr3	72420976	72496069	ENSG00000163602	RYBP	-	-11291
chr3	101572773	101573468	MACS_peak_240	50.72	chr3	101546835	101579866	ENSG00000144802	NFKBIZ	+	0
chr3	102035657	102036376	MACS_peak_241	66.23	chr3	101818088	102198685	ENSG00000170044	ZPLD1	+	0
chr3	114405597	114406026	MACS_peak_242	51.01	chr3	114056941	114866118	ENSG00000181722	ZBTB20	-	0
chr3	116164932	116165636	MACS_peak_243	58.06	chr3	115521235	117716095	ENSG00000185565	LSAMP	-	0
chr3	144289749	144290309	MACS_peak_244	57.21	chr3	143690640	143767561	ENSG00000181744	C3orf58	+	522189
chr3	151584896	151585763	MACS_peak_245	50.29	chr3	151591431	151602405	ENSG00000198829	SUCNR1	+	-5669
chr3	157726513	157727199	MACS_peak_246	51.20	chr3	157814948	157824292	ENSG00000168779	SHOX2	-	87750
chr3	170568117	170568936	MACS_peak_247	51.99	chr3	170136653	170578169	ENSG00000013297	CLDN11	+	0
chr3	170730275	170731038	MACS_peak_248	51.72	chr3	170714137	170744539	ENSG00000163581	SLC2A2	-	0
chr3	172705457	172706238	MACS_peak_249	50.80	chr3	172607148	172859058	ENSG00000144962	SPATA16	-	0
chr3	191491718	191492253	MACS_peak_250	60.61	chr3	191178952	191179245	ENSG00000253548	PYDC2	+	312474
chr3	192373265	192373751	MACS_peak_251	60.75	chr3	191857184	192485553	ENSG00000114279	FGF12	-	0
chr4	3201533	3202223	MACS_peak_252	51.52	chr4	3076408	3245676	ENSG00000197386	HTT	+	0
chr4	6580525	6581330	MACS_peak_253	59.31	chr4	6576902	6625089	ENSG00000013288	MAN2B2	+	0
chr4	14356598	14357208	MACS_peak_254	55.60	chr4	15004298	15071777	ENSG00000137449	CPEB2	+	-647091
chr4	47930732	47931271	MACS_peak_255	60.33	chr4	47916159	48042188	ENSG00000163293	NIPAL1	+	0
chr4	55739095	55739766	MACS_peak_256	69.38	chr4	55524085	55606881	ENSG00000157404	KIT	+	132215
chr4	70296385	70296960	MACS_peak_257	53.00	chr4	70345883	70391732	ENSG00000156096	UGT2B4	-	48924
chr4	72474011	72474633	MACS_peak_258	61.97	chr4	72053003	72437804	ENSG00000080493	SLC4A4	+	36208
chr4	107698187	107698915	MACS_peak_259	57.15	chr4	107842959	108204963	ENSG00000155011	DKK2	-	144045
chr4	120991612	120992262	MACS_peak_260	53.21	chr4	120976763	120988229	ENSG00000164109	MAD2L1	-	-3384
chr4	122438118	122438780	MACS_peak_261	52.53	chr4	122250467	122302214	ENSG00000186867	QRFPR	-	-135905
chr4	124482936	124483639	MACS_peak_262	50.29	chr4	124317950	124324910	ENSG00000164056	SPRY1	+	158027
chr4	137475684	137476394	MACS_peak_263	54.04	chr4	138440072	138453648	ENSG00000189184	PCDH18	-	963679
chr4	154050371	154051026	MACS_peak_264	102.49	chr4	154073494	154260472	ENSG00000109654	TRIM2	+	-22469
chr4	154997990	154998644	MACS_peak_265	52.98	chr4	155153399	155412930	ENSG00000197410	DCHS2	-	154756
chr4	162707305	162708095	MACS_peak_266	70.49	chr4	162305049	163085187	ENSG00000168843	FSTL5	-	0
chr4	174642499	174643308	MACS_peak_267	60.92	chr4	174446120	174451380	ENSG00000164107	HAND2	-	-191120
chr4	178068271	178068896	MACS_peak_268	54.69	chr4	178163693	178169927	ENSG00000249008	RP11-487E13.1	-	94798
chr4	184629112	184629953	MACS_peak_269	59.20	chr4	184580420	184634745	ENSG00000168538	TRAPPC11	+	0
chr5	1803395	1804273	MACS_peak_270	53.74	chr5	1801514	1816719	ENSG00000145494	NDUFS6	+	0
chr5	14929356	14929866	MACS_peak_271	55.73	chr5	14704910	14871887	ENSG00000154122	ANKH	-	-57470
chr5	17110711	17111559	MACS_peak_272	75.82	chr5	17065707	17276943	ENSG00000176788	BASP1	+	0
chr5	18088796	18089917	MACS_peak_273	53.56	chr5	17065707	17276943	ENSG00000176788	BASP1	+	811854
chr5	29330069	29330956	MACS_peak_274	64.86	chr5	31193857	31329253	ENSG00000113361	CDH6	+	-1862902
chr5	31725638	31726445	MACS_peak_275	67.45	chr5	31639517	32111037	ENSG00000133401	PDZD2	+	0
chr5	35159574	35160287	MACS_peak_276	52.31	chr5	35048861	35230794	ENSG00000113494	PRLR	-	0
chr5	36520853	36521594	MACS_peak_277	60.61	chr5	36606457	36688436	ENSG00000079215	SLC1A3	+	-84864
chr5	38824298	38825085	MACS_peak_278	55.40	chr5	38845960	38945698	ENSG00000145623	OSMR	+	-20876
chr5	41538096	41538731	MACS_peak_279	57.21	chr5	41307056	41510730	ENSG00000182836	PLCXD3	-	-27367
chr5	42370947	42371968	MACS_peak_280	60.59	chr5	42423879	42721979	ENSG00000112964	GHR	+	-51912
chr5	76103234	76103890	MACS_peak_281	52.87	chr5	76114758	76131140	ENSG00000164251	F2RL1	+	-10869
chr5	82688758	82689679	MACS_peak_282	56.07	chr5	82373317	82649606	ENSG00000152422	XRCC4	+	39153
chr5	86867240	86867867	MACS_peak_283	50.15	chr5	86687311	86708836	ENSG00000134480	CCNH	-	-158405
chr5	90492297	90492787	MACS_peak_284	83.12	chr5	89825161	90460038	ENSG00000164199	GPR98	+	32260
chr5	102287836	102288940	MACS_peak_285	58.21	chr5	102089685	102366809	ENSG00000145730	PAM	+	0
chr5	111679062	111679812	MACS_peak_286	52.46	chr5	111478138	111755013	ENSG00000129595	EPB41L4A	-	0
chr5	115414853	115415755	MACS_peak_287	56.12	chr5	115420688	115748459	ENSG00000145781	COMMD10	+	-4934
chr5	125907675	125908332	MACS_peak_288	52.81	chr5	125877533	125931110	ENSG00000164904	ALDH7A1	-	0
chr5	132742942	132743542	MACS_peak_289	53.81	chr5	132532147	132948255	ENSG00000053108	FSTL4	-	0
chr5	134259610	134260523	MACS_peak_290	62.70	chr5	134240596	134343649	ENSG00000132570	PCBD2	+	0
chr5	137084853	137085767	MACS_peak_291	54.69	chr5	137087075	137090039	ENSG00000177733	HNRNPA0	-	1309
chr5	137577972	137578657	MACS_peak_292	50.61	chr5	137588068	137610360	ENSG00000146013	GFRA3	-	9412
chr5	148476881	148477398	MACS_peak_293	63.40	chr5	148303202	148442726	ENSG00000169247	SH3TC2	-	-34156
chr5	156355235	156356129	MACS_peak_294	60.35	chr5	156346293	156390266	ENSG00000145850	TIMD4	-	0
chr5	157374331	157375070	MACS_peak_295	56.54	chr5	157212751	157286183	ENSG00000113282	CLINT1	-	-88149
chr5	159340751	159341556	MACS_peak_296	59.00	chr5	159343790	159399551	ENSG00000170214	ADRA1B	+	-2235
chr5	160444260	160444957	MACS_peak_297	54.06	chr5	159990127	160279221	ENSG00000118322	ATP10B	-	-165040
chr5	169280160	169280707	MACS_peak_298	51.03	chr5	169064251	169510386	ENSG00000134516	DOCK2	+	0
chr5	170162649	170163540	MACS_peak_299	57.48	chr5	169780491	170163636	ENSG00000182132	KCNIP1	+	0
chr5	171585818	171586494	MACS_peak_300	51.75	chr5	171469077	171615390	ENSG00000072786	STK10	-	0
chr5	173104906	173105373	MACS_peak_301	50.97	chr5	173034517	173043663	ENSG00000145919	BOD1	-	-61244
chr5	174846837	174847920	MACS_peak_302	55.56	chr5	174867042	174871211	ENSG00000184845	DRD1	-	19123
chr5	177924391	177925144	MACS_peak_303	54.10	chr5	177664619	178017556	ENSG00000050767	COL23A1	-	0
chr6	6844530	6845156	MACS_peak_304	54.63	chr6	6588341	6655216	ENSG00000112799	LY86	+	189315
chr6	7866542	7867246	MACS_peak_305	50.24	chr6	7727030	7881655	ENSG00000153162	BMP6	+	0
chr6	9270011	9270600	MACS_peak_306	75.41	chr6	9596343	10211841	ENSG00000181355	OFCC1	-	325744
chr6	14263842	14264411	MACS_peak_307	52.54	chr6	14117872	14137149	ENSG00000112149	CD83	+	126694
chr6	16513635	16514384	MACS_peak_308	55.99	chr6	16299343	16761722	ENSG00000124788	ATXN1	-	0
chr6	17446110	17446745	MACS_peak_309	54.09	chr6	17393447	17558023	ENSG00000112186	CAP2	+	0
chr6	21853323	21853794	MACS_peak_310	64.26	chr6	21593972	21598847	ENSG00000124766	SOX4	+	254477
chr6	26603606	26604230	MACS_peak_311	60.70	chr6	26597180	26600278	ENSG00000146109	ABT1	+	3329
chr6	35170052	35170758	MACS_peak_312	50.14	chr6	35182190	35220856	ENSG00000146197	SCUBE3	+	-11433
chr6	36284137	36284891	MACS_peak_313	55.71	chr6	36283534	36304662	ENSG00000189325	C6orf222	-	0
chr6	36367879	36368481	MACS_peak_314	56.10	chr6	36358328	36410666	ENSG00000179165	PXT1	-	0
chr6	43415865	43416557	MACS_peak_315	50.88	chr6	43395104	43418168	ENSG00000124574	ABCC10	+	0
chr6	44707752	44708396	MACS_peak_316	53.56	chr6	44777054	45345690	ENSG00000196284	SUPT3H	-	68659
chr6	45717987	45718734	MACS_peak_317	56.10	chr6	45295894	45632086	ENSG00000124813	RUNX2	+	85902
chr6	53555895	53556579	MACS_peak_318	53.32	chr6	53512699	53530506	ENSG00000124743	KLHL31	-	-25390
chr6	55119804	55120715	MACS_peak_319	59.82	chr6	55039050	55147418	ENSG00000137252	HCRTR2	+	0
chr6	55165328	55166036	MACS_peak_320	54.79	chr6	55039050	55147418	ENSG00000137252	HCRTR2	+	17911
chr6	65928422	65929117	MACS_peak_321	50.72	chr6	64429876	66417118	ENSG00000188107	EYS	-	0
chr6	74969384	74970077	MACS_peak_322	50.82	chr6	74405508	74538040	ENSG00000156535	CD109	+	431345
chr6	82545361	82546004	MACS_peak_323	53.62	chr6	82201156	82462491	ENSG00000112773	FAM46A	-	-82871
chr6	84076440	84076891	MACS_peak_324	55.87	chr6	83920108	84140797	ENSG00000065833	ME1	-	0
chr6	99246768	99247327	MACS_peak_325	51.68	chr6	99282580	99286660	ENSG00000184486	POU3F2	+	-35254
chr6	105061895	105062636	MACS_peak_326	51.97	chr6	105175968	105307794	ENSG00000085382	HACE1	-	113333
chr6	108044979	108045625	MACS_peak_327	54.36	chr6	108025308	108145521	ENSG00000146285	SCML4	-	0
chr6	110521722	110522600	MACS_peak_328	64.83	chr6	110501344	110575478	ENSG00000168438	CDC40	+	0
chr6	111366468	111367173	MACS_peak_329	50.19	chr6	111303218	111349466	ENSG00000197498	RPF2	+	17003
chr6	116850648	116851352	MACS_peak_330	50.24	chr6	116816152	116866773	ENSG00000173626	TRAPPC3L	-	0
chr6	116850648	116851352	MACS_peak_330	50.24	chr6	116850174	116880031	ENSG00000164451	FAM26D	+	0
chr6	134628133	134628822	MACS_peak_331	51.04	chr6	134490384	134639250	ENSG00000118515	SGK1	-	0
chr6	138722005	138722672	MACS_peak_332	52.25	chr6	138724668	138743334	ENSG00000051620	HEBP2	+	-1997
chr7	7681328	7681854	MACS_peak_333	50.82	chr7	7676149	7758238	ENSG00000106399	RPA3	-	0
chr7	7681328	7681854	MACS_peak_333	50.82	chr7	7680342	8043689	ENSG00000219545	RPA3-AS1	+	0
chr7	13518738	13519437	MACS_peak_334	58.89	chr7	13930853	14031050	ENSG00000006468	ETV1	-	411417
chr7	17002285	17002956	MACS_peak_335	52.02	chr7	16899029	16921611	ENSG00000173467	AGR3	-	-80675
chr7	19393234	19393899	MACS_peak_336	52.36	chr7	19184405	19185044	ENSG00000146618	FERD3L	-	-208191
chr7	21180614	21181306	MACS_peak_337	67.97	chr7	21467652	21554440	ENSG00000105866	SP4	+	-286347
chr7	21549787	21550430	MACS_peak_338	53.62	chr7	21467652	21554440	ENSG00000105866	SP4	+	0
chr7	24060044	24060705	MACS_peak_339	52.58	chr7	23749786	23872132	ENSG00000196335	STK31	+	187913
chr7	28790166	28790896	MACS_peak_340	56.32	chr7	28338940	28865511	ENSG00000146592	CREB5	+	0
chr7	34794704	34795326	MACS_peak_341	63.69	chr7	34697851	34917944	ENSG00000187258	NPSR1	+	0
chr7	53556212	53556634	MACS_peak_342	50.35	chr7	53103349	53104617	ENSG00000221900	POM121L12	+	451596
chr7	62014941	62015473	MACS_peak_343	53.32	chr7	62809239	62812151	ENSG00000230000	AC006455.1	+	-793767
chr7	63599256	63599835	MACS_peak_344	57.58	chr7	63505821	63538927	ENSG00000257482	ZNF727	+	60330
chr7	85172499	85172991	MACS_peak_345	55.87	chr7	84624869	84816171	ENSG00000153993	SEMA3D	-	-356329
chr7	90730263	90731219	MACS_peak_346	54.77	chr7	90095738	90839905	ENSG00000058091	CDK14	+	0
chr7	95394362	95394815	MACS_peak_347	60.62	chr7	95401866	95739634	ENSG00000158560	DYNC1I1	+	-7052
chr7	98667082	98667907	MACS_peak_348	60.63	chr7	98625061	98741723	ENSG00000198742	SMURF1	-	0
chr7	103798019	103798723	MACS_peak_349	50.24	chr7	103766788	103848495	ENSG00000164815	ORC5	-	0
chr7	104688876	104689544	MACS_peak_350	58.06	chr7	104654626	104754808	ENSG00000005483	KMT2E	+	0
chr7	114581779	114582560	MACS_peak_351	59.64	chr7	114562209	114659256	ENSG00000135272	MDFIC	+	0
chr7	120689727	120690486	MACS_peak_352	57.99	chr7	120628731	120937498	ENSG00000106034	CPED1	+	0
chr7	120711070	120711693	MACS_peak_353	54.81	chr7	120628731	120937498	ENSG00000106034	CPED1	+	0
chr7	123305034	123305568	MACS_peak_354	54.53	chr7	123295861	123304344	ENSG00000170807	LMOD2	+	691
chr7	126740762	126741344	MACS_peak_355	57.39	chr7	126078652	126893348	ENSG00000179603	GRM8	-	0
chr7	132001802	132002550	MACS_peak_356	56.04	chr7	131808091	132333447	ENSG00000221866	PLXNA4	-	0
chr7	132065306	132066001	MACS_peak_357	50.72	chr7	131808091	132333447	ENSG00000221866	PLXNA4	-	0
chr7	141036533	141037565	MACS_peak_358	101.45	chr7	140774032	141180180	ENSG00000261115	TMEM178B	+	0
chr7	152655362	152655952	MACS_peak_359	56.87	chr7	152456834	152552463	ENSG00000133627	ACTR3B	+	102900
chr7	154908076	154908688	MACS_peak_360	55.48	chr7	154862034	154877459	ENSG00000157219	HTR5A	+	30618
chr8	13098161	13098941	MACS_peak_361	54.09	chr8	12940870	13373167	ENSG00000164741	DLC1	-	0
chr8	15719861	15720543	MACS_peak_362	52.82	chr8	15274724	15624158	ENSG00000104723	TUSC3	+	95704
chr8	16026528	16027092	MACS_peak_363	50.61	chr8	15965387	16424999	ENSG00000038945	MSR1	-	0
chr8	18601259	18602013	MACS_peak_364	52.13	chr8	18384811	18942240	ENSG00000156011	PSD3	-	0
chr8	33785446	33786138	MACS_peak_365	52.11	chr8	33448856	33457624	ENSG00000133878	DUSP26	-	-327823
chr8	42269980	42270491	MACS_peak_366	55.05	chr8	42273993	42397069	ENSG00000168575	SLC20A2	-	3503
chr8	48410822	48411596	MACS_peak_367	52.99	chr8	48173167	48648868	ENSG00000164808	SPIDR	+	0
chr8	48991634	48992401	MACS_peak_368	68.72	chr8	48920960	48977268	ENSG00000169139	UBE2V2	+	14367
chr8	67997509	67998180	MACS_peak_369	52.01	chr8	67974661	68108498	ENSG00000104218	CSPP1	+	0
chr8	74372433	74373245	MACS_peak_370	58.57	chr8	74332604	74659943	ENSG00000040341	STAU2	-	0
chr8	80163386	80164072	MACS_peak_371	52.73	chr8	80523049	80578410	ENSG00000104435	STMN2	+	-358978
chr8	83492916	83493721	MACS_peak_372	53.06	chr8	82711816	82755101	ENSG00000104497	SNX16	-	-737816
chr8	91385307	91386067	MACS_peak_373	59.41	chr8	91634223	91803860	ENSG00000180694	TMEM64	-	248157
chr8	105918644	105919342	MACS_peak_374	50.23	chr8	105602961	106431488	ENSG00000253350	RP11-127H5.1	+	0
chr8	116300612	116301575	MACS_peak_375	52.37	chr8	116420724	116821899	ENSG00000104447	TRPS1	-	119150
chr8	116672602	116674136	MACS_peak_376	60.23	chr8	116420724	116821899	ENSG00000104447	TRPS1	-	0
chr8	122436147	122437236	MACS_peak_377	53.27	chr8	122624356	122653630	ENSG00000170961	HAS2	-	187121
chr8	128684328	128685167	MACS_peak_378	53.22	chr8	128747680	128753674	ENSG00000136997	MYC	+	-62514
chr8	140936662	140937423	MACS_peak_379	60.80	chr8	140742586	141468678	ENSG00000167632	TRAPPC9	-	0
chr8	144474047	144474751	MACS_peak_380	75.24	chr8	144451057	144466390	ENSG00000158106	RHPN1	+	7658
chr9	18250648	18251368	MACS_peak_381	57.61	chr9	18473892	18910948	ENSG00000178031	ADAMTSL1	+	-222525
chr9	20610730	20611517	MACS_peak_382	64.36	chr9	20341663	20622542	ENSG00000171843	MLLT3	-	0
chr9	74637408	74638092	MACS_peak_383	51.31	chr9	74666292	74687733	ENSG00000204669	C9orf57	-	28201
chr9	74963862	74964598	MACS_peak_384	56.70	chr9	74966341	74980163	ENSG00000107372	ZFAND5	-	1744
chr9	84060266	84060927	MACS_peak_385	52.58	chr9	84198598	84304220	ENSG00000196781	TLE1	-	137672
chr9	86185577	86186280	MACS_peak_386	50.29	chr9	85857905	86153461	ENSG00000172159	FRMD3	-	-32117
chr9	89238657	89239455	MACS_peak_387	53.10	chr9	88902648	88969369	ENSG00000083223	ZCCHC6	-	-269289
chr9	98420619	98421357	MACS_peak_388	56.59	chr9	98534605	98537013	ENSG00000268926	DKFZP434H0512	+	-113249
chr9	98788513	98789188	MACS_peak_389	53.32	chr9	98637983	98776842	ENSG00000182150	ERCC6L2	+	11672
chr9	108623774	108624550	MACS_peak_390	53.83	chr9	108456825	108538893	ENSG00000095209	TMEM38B	+	84882
chr9	111052159	111052915	MACS_peak_391	55.45	chr9	110539471	110540419	ENSG00000214645	AL162389.1	-	-511741
chr9	121930431	121931036	MACS_peak_392	55.92	chr9	121915736	122131745	ENSG00000078725	BRINP1	-	0
chr9	127222907	127223445	MACS_peak_393	53.11	chr9	127213423	127239379	ENSG00000180264	GPR144	+	0
chr9	127967714	127968519	MACS_peak_394	53.06	chr9	127962821	127996437	ENSG00000136933	RABEPK	+	0
chr9	133707803	133708505	MACS_peak_395	50.78	chr9	133589333	133763062	ENSG00000097007	ABL1	+	0
chrX	10723177	10723870	MACS_peak_396	59.18	chrX	10413350	10851773	ENSG00000101871	MID1	-	0
chrX	12313394	12314026	MACS_peak_397	53.61	chrX	12156585	12742642	ENSG00000169933	FRMPD4	+	0
chrX	20301712	20302303	MACS_peak_398	57.21	chrX	20168029	20285523	ENSG00000177189	RPS6KA3	-	-16190
chrX	30375073	30375734	MACS_peak_399	52.58	chrX	30322323	30327715	ENSG00000169297	NR0B1	-	-47359
chrX	62114693	62115136	MACS_peak_400	54.96	chrX	62567107	62571223	ENSG00000186767	SPIN4	-	451972
chrX	106403803	106404080	MACS_peak_401	56.87	chrX	106366657	106449670	ENSG00000198088	NUP62CL	-	0
chrY	13705278	13705755	MACS_peak_402	50.97	chrY	13496241	13524717	ENSG00000183704	SLC9B1P1	-	-180562
chrY	13716896	13717554	MACS_peak_403	52.75	chrY	13496241	13524717	ENSG00000183704	SLC9B1P1	-	-192180
chrY	13800432	13801713	MACS_peak_404	50.09	chrY	13496241	13524717	ENSG00000183704	SLC9B1P1	-	-275716
chrY	13817507	13819539	MACS_peak_405	50.14	chrY	13496241	13524717	ENSG00000183704	SLC9B1P1	-	-292791
