# Supplementary material for: Genomewide binding of transcription factor Snail1 in triple‐negative breast cancer cells
Source: Mol Oncol. 2018 May 21;12(7):1153–74. doi: 10.1002/1878-0261.12317 (PMC6026864; doi:10.1002/1878-0261.12317)
Supplement: Supplementary file 2 — Table S2. An Excel file presenting the primary data from the AmpliSeq analysis.This file tabulates in an organized manner the raw data deposited in Array Express under accession number E‐MTAB‐5244. The data are organized as: Gene name, Target ID, ENTREZ_GENE_ID, normalized expression values in triplicate samples of the mock C3 clone (up_242_1, up_242_2, up_242_3) and the Snail1 KO CZ1 clone (up_242_7, up_242_8, up_242_9), mean of the mock C3 clone expression (meanCtrl), mean of the Snail1 KO CZ1 clone expression (mean Snail1), fold‐change in expression between Snail1 KO CS24 and control C3 cells (absMeanFC), p value (pval), adjusted p value (padj), differentially expressed gene (DEG) and coincidence with the ChIP‐Seq peaks (chipSeqPeak). [file MOL2-12-1153-s002.xlsx]

## Sheet: Sheet1
Gene	Target	ENTREZ_GENE_ID	up_242_1	up_242_2	up_242_3	up_242_4	up_242_5	up_242_6	meanCtrl	mean snail	absMeanFC	pval	padj	DEG	chipSeqPeak
BMP6	AMPL10007442	654	23.912	24.406	20.64	7.496	6.618	6.819	22.986	6.97767	0.332597	0.00193221	0.0299996	1	1
CPED1	AMPL15062609	79974	0.594	0.468	1.113	7.655	5.314	5.726	0.725	6.23167	4.19227	0.00604539	0.0470537	1	1
HPSE2	AMPL36100573	60495	0	0	0	9.479	9.613	7.475	0	8.85567	9.85567	0.00302035	0.0352637	1	1
PSD3	AMPL24861147	23362	5.495	6.312	7.184	14.596	16.376	14.075	6.33033	15.0157	2.18485	0.00044728	0.019646	1	1
ZNF532	AMPL32088965	55205	41.512	51.102	48.059	18.443	18.164	18.053	46.891	18.22	0.401328	0.00475318	0.0424388	1	1
ABAT	AMPL33853761	18	2.748	2.104	2.125	0.357	0.242	0.306	2.32567	0.301667	0.3914	0.00468649	0.0421905	1	0
ABCA1	AMPL28385508	19	1.411	1.496	2.327	15.27	16.038	15.867	1.74467	15.725	6.09364	2.47584e-06	0.00462776	1	0
ABCC2	AMPL3093849	1244	57.478	73.918	67.283	34.626	30.144	24.959	66.2263	29.9097	0.459785	0.00286374	0.03463	1	0
ABCG2	AMPL28876904	9429	19.828	21.741	23.878	10.828	11.932	7.038	21.8157	9.93267	0.479174	0.00193899	0.0299996	1	0
ABI3BP	AMPL25539060	25890	1.485	2.057	2.125	5.117	4.927	4.808	1.889	4.95067	2.05977	0.000631693	0.0207657	1	0
ABLIM3	AMPL26412001	22885	1.337	2.104	1.518	6.941	8.164	6.819	1.653	7.308	3.13155	0.000616846	0.0206515	1	0
ACBD5	AMPL36270060	91452	25.546	32.307	28.127	58.305	61.834	57.612	28.66	59.2503	2.03137	0.00023048	0.0159714	1	0
ACOT7	AMPL21011666	11332	77.9	78.64	69.914	165.633	155.599	184.682	75.4847	168.638	2.21793	0.00228325	0.0314466	1	0
ACSM3	AMPL27262281	6296	4.901	6.452	4.553	0.238	0.29	0.656	5.302	0.394667	0.221305	0.00542692	0.0453989	1	0
ACTG2	AMPL10950176	72	29.259	26.93	21.854	198.434	215.549	217.64	26.0143	210.541	7.83069	0.000161384	0.0152587	1	0
ADAM19	AMPL16635911	8728	12.253	10.894	13.254	49.023	48.259	60.497	12.1337	52.593	4.08058	0.0039869	0.03949	1	0
ADAMTS20	AMPL14625522	80070	1.188	1.449	1.315	0.159	0.048	0.131	1.31733	0.112667	0.48015	0.000542006	0.0204965	1	0
ADCY1	AMPL35550349	107	7.872	5.844	7.082	1.785	1.353	2.404	6.93267	1.84733	0.358938	0.00232282	0.0315224	1	0
ADH6	AMPL5785513	130	0	0.14	0.304	2.538	2.415	3.366	0.148	2.773	3.28659	0.00418214	0.0402924	1	0
ADRB2	AMPL17586	154	1.337	2.478	2.529	5.91	6.038	4.939	2.11467	5.629	2.12832	0.00132194	0.0264952	1	0
AFAP1	AMPL4237008	60312	30.967	36.795	32.276	76.113	70.046	63.207	33.346	69.7887	2.06105	0.00185147	0.0297683	1	0
AGFG2	AMPL28690605	3268	55.251	62.65	66.98	138.702	125.02	121.169	61.627	128.297	2.06456	0.000504564	0.0201047	1	0
AGMAT	AMPL14242026	79814	5.644	6.312	5.767	0.04	0	0.131	5.90767	0.057	0.153018	0.000435581	0.0195749	1	0
AGPAT9	AMPL16883513	84803	25.843	26.51	25.497	8.21	11.401	9.879	25.95	9.83	0.401855	0.000754437	0.0222442	1	0
AHNAK	AMPL9665905	79026	12.105	12.063	14.468	29.232	29.178	29.855	12.8787	29.4217	2.19197	0.000622871	0.0207164	1	0
AK5	AMPL15584976	26289	5.05	7.06	6.779	31.968	33.96	26.97	6.29633	30.966	4.3811	0.00204272	0.0304495	1	0
AKR1C2	AMPL22530899	101930400,2	130.849	178.367	169.877	2.697	2.319	1.442	159.698	2.15267	0.0196186	0.004241	0.0405124	1	0
AKR1C3	AMPL11374661	8644	150.157	172.055	165.122	61.835	61.689	43.056	162.445	55.5267	0.345846	0.000143522	0.0146536	1	0
ALDH1L1	AMPL13643494	10840	10.471	9.444	9.41	0	0	0	9.775	0	0.0928074	0.000633016	0.0207699	1	0
ALDOC	AMPL27745921	230	2.97	2.01	1.012	11.304	9.613	13.245	1.99733	11.3873	4.13278	0.00195896	0.0299996	1	0
ANKRD13A	AMPL16018041	88455	45.002	43.294	50.083	93.01	90.287	107.312	46.1263	96.8697	2.07675	0.00257838	0.032762	1	0
ANKRD13D	AMPL21751871	338692	2.896	3.32	2.024	6.148	6.522	8.174	2.74667	6.948	2.12135	0.0039353	0.0392783	1	0
ANKRD44	AMPL9177370	91526	11.585	14.26	13.355	5.275	4.493	4.808	13.0667	4.85867	0.416493	0.00285525	0.0346042	1	0
AOX1	AMPL6719129	316	0.446	0.748	0.607	4.561	5.072	4.109	0.600333	4.58067	3.48719	0.00126332	0.0262352	1	0
AP1M2	AMPL26901130	10053	0.149	0	0.101	6.624	6.328	8.13	0.0833333	7.02733	7.40985	0.00307062	0.0354581	1	0
AP1S2	AMPL28952157	8905	140.948	148.304	170.383	349.511	349.12	308.561	153.212	335.731	2.18356	0.000391396	0.0193939	1	0
APOC1	AMPL11973318	341	1.857	1.917	1.518	0.119	0.048	0.175	1.764	0.114	0.403039	0.00160603	0.0282001	1	0
ARC	AMPL25553294	23237	0.52	0.14	0.101	3.173	2.126	2.404	0.253667	2.56767	2.84579	0.00448875	0.0415748	1	0
ARHGAP21	AMPL35241056	57584	12.105	14.821	12.647	29.827	33.187	25.659	13.191	29.5577	2.15331	0.0048301	0.0427735	1	0
ARHGEF1	AMPL21766308	100505585,9	50.498	46.193	51.398	20.228	18.647	22.73	49.363	20.535	0.427596	0.000111916	0.012782	1	0
ARHGEF17	AMPL24470202	9828	9.134	11.221	10.118	20.625	21.159	24.916	10.1577	22.2333	2.08228	0.00257067	0.0327259	1	0
ARPC1B	AMPL26885652	10095	61.86	49.559	45.53	98.84	103.33	118.022	52.3163	106.731	2.02059	0.00110975	0.0252085	1	0
ASNS	AMPL9843667	440	78.123	88.272	94.702	25.583	23.574	21.768	87.0323	23.6417	0.279916	0.00204601	0.0304495	1	0
ASPHD1	AMPL16662242	253982	6.684	6.359	6.071	16.064	15.603	18.009	6.37133	16.5587	2.38202	0.00176723	0.0293529	1	0
ATP1A3	AMPL34488415	101927137,5	22.427	22.489	18.92	3.53	4.01	2.972	21.2787	3.504	0.202166	0.00139183	0.0267497	1	0
ATP1B1	AMPL10017631	481	79.757	80.464	90.959	190.184	173.135	166.585	83.7267	176.635	2.09656	0.000672922	0.0214704	1	0
ATP6V0A4	AMPL17013120	50617	0.074	0.094	0	1.943	2.802	2.448	0.056	2.39767	3.21749	0.00518929	0.0442824	1	0
ATP8B1	AMPL28264684	5205	24.432	21.694	21.348	64.175	66.713	58.005	22.4913	62.9643	2.72289	0.000776512	0.022372	1	0
AVPI1	AMPL37013334	60370	6.906	5.657	5.565	15.231	14.879	18.053	6.04267	16.0543	2.42157	0.00202712	0.0304104	1	0
B2M	AMPL30482794	567	752.343	892.208	993.665	1809.9	1853.18	1670.75	879.405	1777.94	2.0206	0.000354315	0.0188118	1	0
NCR3LG1	AMPL9765840	374383	19.011	18.655	16.087	42.201	41.834	34.051	17.9177	39.362	2.13356	0.00444874	0.0413587	1	0
BAD	AMPL15908493	572	40.844	46.614	42.292	89.559	85.939	102.854	43.25	92.784	2.11941	0.00299075	0.0351002	1	0
BAI2	AMPL8950354	576	6.758	7.481	4.553	13.644	11.98	16.348	6.264	13.9907	2.06369	0.00508699	0.0438188	1	0
BCL11A	AMPL36060596	53335	10.1	8.603	10.826	1.468	1.594	2.229	9.843	1.76367	0.25488	0.00151272	0.02758	1	0
BIRC3	AMPL21443991	330	2.673	2.384	3.238	9.717	10.869	10.054	2.765	10.2133	2.97831	5.63695e-05	0.0109042	1	0
BMP1	AMPL28858758	649	6.312	8.042	7.892	17.928	16.328	19.758	7.41533	18.0047	2.25834	0.00108498	0.0250128	1	0
BMP4	AMPL16912175	652	5.718	6.826	7.588	2.261	2.657	2.666	6.71067	2.528	0.457548	0.00628042	0.0479626	1	0
BMP7	AMPL11468231	655	6.461	4.909	5.261	0	0	0	5.54367	0	0.15282	0.00355248	0.0375291	1	0
BRI3	AMPL26370725	25798	91.787	90.563	109.677	253.209	215.887	282.552	97.3423	250.549	2.55789	0.00494399	0.0432437	1	0
MPC1	AMPL32515942	51660	77.975	88.412	93.286	39.703	41.545	38.073	86.5577	39.7737	0.465678	0.00348495	0.0372924	1	0
BTN3A3	AMPL13200053	10384	3.787	4.488	5.261	12.296	10.676	9.223	4.512	10.7317	2.12839	0.00454903	0.041827	1	0
C10orf54	AMPL36952180	64115	1.634	1.73	1.619	6.663	6.956	8.611	1.661	7.41	3.16047	0.00537496	0.0451564	1	0
TMEM52B	AMPL15682478	120939	0.074	0	0	1.943	2.27	2.448	0.0246667	2.22033	3.14281	0.00184908	0.0297683	1	0
CCDC176	AMPL15330156	80127	0.371	0.468	0.202	4.204	3.285	3.584	0.347	3.691	3.48255	0.00195528	0.0299996	1	0
SYNE3	AMPL36071249	161176	11.065	11.642	10.927	5.117	4.299	3.628	11.2113	4.348	0.437954	0.000398149	0.0193939	1	0
C16orf74	AMPL22056364	404550	5.198	4.582	5.565	1.626	2.077	2.142	5.115	1.94833	0.482148	0.00095902	0.0242132	1	0
C19orf21	AMPL16326415	.	0.446	0.281	0.405	1.983	2.512	1.792	0.377333	2.09567	2.24758	0.0060101	0.0469475	1	0
C19orf66	AMPL32744907	55337	3.862	5.143	3.238	10.233	10.724	10.316	4.081	10.4243	2.24844	0.00251819	0.032521	1	0
C1orf110	AMPL18151582	339512	40.398	34.645	38.549	157.383	165.889	156.313	37.864	159.862	4.13909	1.74577e-05	0.00917982	1	0
STPG1	AMPL10286282	90529	0	0	0	15.112	13.913	12.72	0	13.915	14.915	0.00122672	0.0260614	1	0
C21orf7	AMPL33438466	.	8.911	5.517	5.868	18.324	16.328	19.889	6.76533	18.1803	2.46999	0.000788485	0.0224461	1	0
C2CD2	AMPL31730259	25966	39.284	41.845	39.055	79.485	84.635	80.692	40.0613	81.604	2.01172	5.75355e-05	0.0109042	1	0
C5orf30	AMPL16013858	90355	17.674	11.642	11.838	27.407	32.173	32.565	13.718	30.715	2.15484	0.00153087	0.0277564	1	0
C5orf46	AMPL21654328	389336	21.684	19.917	17.099	65.325	60.24	59.929	19.5667	61.8313	3.05501	3.5498e-05	0.0100893	1	0
NMRK1	AMPL33807500	54981	1.857	3.086	2.529	7.536	6.183	5.42	2.49067	6.37967	2.11411	0.00515951	0.0441586	1	0
CADM1	AMPL25336814	23705	72.256	64.567	67.688	28.597	31.207	30.467	68.1703	30.0903	0.449475	0.000716381	0.0218358	1	0
CADM4	AMPL34355018	199731	7.723	6.639	5.969	1.269	1.884	1.967	6.777	1.70667	0.348035	0.00204986	0.0304495	1	0
CALB2	AMPL10762882	794	3.713	3.927	4.958	0.238	0	0	4.19933	0.0793333	0.207591	0.00335923	0.0367864	1	0
CALD1	AMPL16015574	800	62.008	65.035	66.474	161.627	184.487	171.525	64.5057	172.546	2.64933	0.00139169	0.0267497	1	0
CAMKK1	AMPL16436740	84254	4.976	5.377	4.148	1.349	1.208	1.792	4.83367	1.44967	0.419919	0.00201236	0.0302681	1	0
CAPG	AMPL7909738	822	81.242	87.898	80.234	36.53	35.12	34.795	83.1247	35.4817	0.433662	0.000851025	0.0232252	1	0
CAPN2	AMPL9650899	824	76.118	68.167	64.045	144.056	137.967	150.98	69.4433	144.334	2.06314	6.72975e-05	0.0110834	1	0
CARS2	AMPL34942371	79587	60.523	52.037	49.375	113.793	121.349	141.757	53.9783	125.633	2.30333	0.00326965	0.0364293	1	0
CASP9	AMPL8355632	842	12.773	12.67	13.052	29.946	31.062	28.325	12.8317	29.7777	2.22516	0.000918395	0.0238989	1	0
CAV1	AMPL9649986	857	18.788	16.083	16.391	37.085	39.709	31.778	17.0873	36.1907	2.05617	0.00406768	0.039949	1	0
CCBE1	AMPL15845778	147372	0.817	0.982	1.315	6.227	5.459	5.814	1.038	5.83333	3.35296	7.52667e-05	0.0111658	1	0
CCDC109B	AMPL32779839	55013	14.704	13.559	10.826	26.654	30.53	25.265	13.0297	27.483	2.0302	0.00124458	0.0261844	1	0
CCDC28B	AMPL37098940	79140	6.386	7.013	8.297	15.826	15.41	18.534	7.232	16.59	2.13678	0.00145967	0.0272005	1	0
CCDC3	AMPL15140947	83643	0	0	0.202	5.791	4.782	4.633	0.0673333	5.06867	5.68582	0.00208041	0.0305027	1	0
CCDC81	AMPL8168667	60494	0.223	0.514	0.101	4.958	4.879	6.294	0.279333	5.377	4.98463	0.00265514	0.0333227	1	0
CCL2	AMPL7440424	6347	0.817	0.748	0.809	242.658	275.064	257.768	0.791333	258.497	144.862	0.000658521	0.0211666	1	0
CCL20	AMPL29496889	6364	1.708	1.636	1.922	0.04	0.145	0.131	1.75533	0.105333	0.401161	0.000447746	0.019646	1	0
CCND2	AMPL11854004	894	92.827	85.092	88.53	0	0	0.044	88.8163	0.0146667	0.0112971	0.000316977	0.0182212	1	0
CD177	AMPL32680245	57126	0.817	0.421	0.607	2.697	2.464	2.098	0.615	2.41967	2.11744	0.000924785	0.0239314	1	0
CD59	AMPL4707673	966	0.371	0.327	0.202	1.785	2.464	1.923	0.3	2.05733	2.35179	0.00511194	0.043903	1	0
CD81	AMPL28547385	975	137.012	134.091	118.479	307.031	328.299	360.534	129.861	331.955	2.54434	0.00128058	0.026284	1	0
CDH13	AMPL8189904	1012	8.911	7.06	7.386	2.697	3.043	3.628	7.78567	3.12267	0.469249	0.00301124	0.035196	1	0
CDH2	AMPL9832841	1000	41.215	55.17	50.791	111.374	108.692	90.614	49.0587	103.56	2.08875	0.00194937	0.0299996	1	0
CDH8	AMPL7717330	1006	5.273	5.283	5.16	1.111	1.884	0.656	5.23867	1.217	0.355364	0.00364682	0.0380284	1	0
CDKN1A	AMPL18336733	1026	19.679	21.6	16.897	102.846	88.21	98.133	19.392	96.3963	4.7762	0.000738307	0.0219365	1	0
CDR1	AMPL28690865	1038	34.16	35.58	33.996	318.335	269.799	227.257	34.5787	271.797	7.66743	0.00602814	0.0470038	1	0
CEP68	AMPL26055868	23177	12.253	11.502	10.826	5.672	4.299	5.071	11.527	5.014	0.480083	0.000171484	0.0152587	1	0
CFI	AMPL5895139	3426	15.075	20.478	19.932	9.043	5.652	5.814	18.495	6.83633	0.401966	0.00371629	0.0382584	1	0
CHAC1	AMPL35489184	79094	35.126	32.214	28.937	7.298	7.971	9.835	32.0923	8.368	0.283087	0.000969577	0.0242143	1	0
CHCHD10	AMPL22002526	400916	120.601	111.836	111.801	29.787	29.419	28.937	114.746	29.381	0.26248	0.000547505	0.0204965	1	0
CHD7	AMPL31190482	55636	10.694	11.782	9.814	3.609	3.092	3.016	10.7633	3.239	0.360357	0.00144794	0.0271696	1	0
CHFR	AMPL7198335	55743	0	0.234	0.101	14.517	12.367	15.736	0.111667	14.2067	13.6792	0.00234378	0.0317077	1	0
CHMP4C	AMPL34298633	92421	6.164	6.873	8.195	0	0.048	0	7.07733	0.016	0.125784	0.00349817	0.0373647	1	0
CHRDL1	AMPL34552638	91851	0	0	0	2.023	2.222	1.967	0	2.07067	3.07067	0.000696682	0.0216614	1	0
CHRNB1	AMPL1868175	1140	3.787	4.255	3.642	29.589	28.791	24.785	3.89467	27.7217	5.86795	0.00172344	0.0291374	1	0
CHST7	AMPL33971712	56548	6.461	6.218	5.868	24.036	24.202	27.888	6.18233	25.3753	3.67225	0.00186111	0.0297991	1	0
CHSY1	AMPL26554531	22856	17.897	25.341	20.741	53.029	52.076	42.575	21.3263	49.2267	2.24966	0.00189036	0.0299644	1	0
CKB	AMPL8435107	1152	4.827	6.499	6.475	67.467	61.254	69.851	5.93367	66.1907	9.6905	0.000597487	0.0206175	1	0
CLCN4	AMPL7711388	1183	7.055	7.294	6.374	15.945	19.516	16.829	6.90767	17.43	2.33065	0.00361041	0.0378849	1	0
CLDN1	AMPL36117040	9076	50.052	44.51	43.81	91.423	98.306	95.729	46.124	95.1527	2.04042	3.20003e-05	0.0100893	1	0
CLDN11	AMPL29004567	5010	0.074	0.047	0.101	3.292	4.831	3.978	0.074	4.03367	4.68684	0.00616211	0.0475481	1	0
CLEC2B	AMPL27289388	9976	43.814	44.65	44.215	0.992	1.208	1.617	44.2263	1.27233	0.0502436	2.12101e-08	0.000184072	1	0
CLIC2	AMPL10614080	1193	1.931	2.384	2.428	7.734	7.488	5.901	2.24767	7.041	2.47593	0.00491783	0.0431632	1	0
CLSTN3	AMPL26662078	9746	10.545	10.707	9.915	3.332	3.865	4.065	10.389	3.754	0.41742	1.85265e-05	0.00917982	1	0
CLTCL1	AMPL12397537	8218	11.956	11.922	15.379	7.139	5.604	4.939	13.0857	5.894	0.489434	0.00524315	0.0444851	1	0
CNKSR2	AMPL24468879	22866	4.01	4.395	3.339	0.952	0.87	1.049	3.91467	0.957	0.398196	0.00460006	0.041827	1	0
COL1A1	AMPL3595460	1277	34.235	36.328	33.287	16.381	14.492	16.916	34.6167	15.9297	0.47533	5.64222e-05	0.0109042	1	0
COL4A5	AMPL17154963	1287	3.787	4.675	2.226	20.109	23.429	22.424	3.56267	21.9873	5.03814	9.84822e-05	0.011891	1	0
COL5A1	AMPL2831737	1289	18.194	20.104	14.974	34.15	36.955	39.778	17.7573	36.961	2.0238	0.000496682	0.020104	1	0
COL6A1	AMPL11574555	1291	10.991	9.304	9.308	28.359	27.246	26.402	9.86767	27.3357	2.60734	1.28882e-05	0.00894801	1	0
COL7A1	AMPL3201630	1294	2.896	4.442	2.529	40.06	38.308	34.795	3.289	37.721	9.02798	0.000315513	0.0182212	1	0
CORO1C	AMPL25428709	23603	118.521	123.945	109.98	231.394	260.62	231.759	117.482	241.258	2.04468	0.00109137	0.0250567	1	0
CPT1A	AMPL8596302	1374	25.175	30.11	24.687	53.942	56.568	55.776	26.6573	55.4287	2.04028	0.000472445	0.0199519	1	0
CRABP2	AMPL8941304	1382	22.575	22.816	25.193	7.774	7.971	8.087	23.528	7.944	0.364644	0.00129913	0.0264088	1	0
CRAT	AMPL1616827	1384	10.1	9.538	7.487	20.188	18.164	22.686	9.04167	20.346	2.12574	0.00184139	0.0297355	1	0
CSRP1	AMPL8571211	1465	90.673	70.832	66.878	160.953	193.569	205.095	76.1277	186.539	2.43154	0.00229433	0.0314466	1	0
CTH	AMPL8239913	1491	14.852	16.831	14.165	5.87	4.976	3.803	15.2827	4.883	0.361304	0.000352704	0.0188118	1	0
CTNNBIP1	AMPL512557	56998	11.436	6.966	9.005	19.673	19.999	24.872	9.13567	21.5147	2.22133	0.00261334	0.0330296	1	0
CTSD	AMPL11702251	1509	212.016	193.749	189.607	453.864	480.758	554.526	198.457	496.383	2.49368	0.0037828	0.0385544	1	0
CTSL2	AMPL8502736	.	13.887	14.12	10.826	4.125	3.72	3.89	12.9443	3.91167	0.352234	0.00636052	0.0481723	1	0
CXCL12	AMPL9979055	6387	0	0	0	8.171	8.599	8.742	0	8.504	9.504	0.000203327	0.0155654	1	0
CXCL2	AMPL8737386	2920	7.055	7.668	8.701	1.15	1.304	2.317	7.808	1.59033	0.294089	0.000353107	0.0188118	1	0
CYP27C1	AMPL2982228	339761	3.268	3.179	2.529	0.992	0.58	0.612	2.992	0.728	0.432866	0.0014085	0.0268652	1	0
CYP2J2	AMPL4766904	1573	4.456	4.862	4.857	1.983	2.029	1.005	4.725	1.67233	0.466783	0.00277758	0.0341441	1	0
CYP4F11	AMPL6330796	57834	10.545	13.138	9.814	0.238	0.145	0.087	11.1657	0.156667	0.0950763	0.00409669	0.0400398	1	0
DAPK1	AMPL27417322	1612	0	0	0	4.204	4.348	3.497	0	4.01633	5.01633	0.00212986	0.0305956	1	0
DDAH1	AMPL12058845	23576	353.41	328.307	400.158	881.59	860.457	798.481	360.625	846.843	2.34454	7.07567e-05	0.0111085	1	0
DDB2	AMPL1623151	1643	14.778	13.138	11.13	28.359	31.642	36.805	13.0153	32.2687	2.37373	0.00383665	0.0387618	1	0
DDIT4	AMPL31176656	54541	92.381	86.729	81.853	25.107	23.333	26.446	86.9877	24.962	0.295064	0.000590272	0.020582	1	0
DDT	AMPL5984989	100037417,2	75.301	74.432	77.097	31.81	34.782	34.576	75.61	33.7227	0.453239	3.28992e-06	0.00519119	1	0
DDX60L	AMPL210883	91351	0.817	1.122	0.708	3.292	2.947	2.666	0.882333	2.96833	2.1082	0.000606604	0.0206515	1	0
DENND2A	AMPL31845302	27147	4.53	4.535	7.184	18.245	17.922	15.824	5.41633	17.3303	2.85682	0.000288859	0.018035	1	0
DENND5A	AMPL24612098	23258	73.667	81.352	83.775	189.391	177.579	176.289	79.598	181.086	2.25919	3.79202e-05	0.0100893	1	0
DGCR2	AMPL29080192	9993	60.894	52.505	47.149	24.472	23.719	19.976	53.516	22.7223	0.435144	0.00496537	0.0433163	1	0
DHRS1	AMPL6400912	115817	2.005	3.086	2.732	6.584	6.522	8.218	2.60767	7.108	2.24744	0.00242041	0.0320877	1	0
DHRS2	AMPL21731709	10202	0.965	1.216	1.315	7.853	9.034	8.742	1.16533	8.543	4.40717	0.000573089	0.020582	1	0
DKK3	AMPL31157081	27122	5.273	5.143	4.351	35.379	34.975	35.712	4.92233	35.3553	6.13868	1.67828e-07	0.000970997	1	0
DLG4	AMPL5639645	1742	14.035	14.4	11.433	28.081	30.53	29.855	13.2893	29.4887	2.13367	0.00011733	0.0131387	1	0
DLK2	AMPL21509010	65989	8.837	6.826	8.195	2.618	2.609	3.847	7.95267	3.02467	0.449549	0.00181469	0.0296061	1	0
DLL3	AMPL32704364	10683	36.24	32.915	37.132	15.667	15.024	16.479	35.429	15.7233	0.459066	0.00100734	0.0245358	1	0
DNM1	AMPL27237567	1759	0.594	1.169	0.405	43.986	33.864	39.341	0.722667	39.0637	23.2568	0.00276855	0.0340871	1	0
DOCK5	AMPL13845021	80005	41.215	31.232	26.61	78.136	62.655	64.912	33.019	68.5677	2.04497	0.00277763	0.0341441	1	0
DOPEY2	AMPL28592502	9980	3.119	3.927	3.541	15.469	16.135	13.944	3.529	15.1827	3.57312	0.000595274	0.020582	1	0
DPY19L2	AMPL15749354	283417	0	0	0.101	2.102	1.594	1.486	0.0336667	1.72733	2.6385	0.00525473	0.0445343	1	0
DSEL	AMPL15511629	92126	30.596	30.297	30.151	71.949	69.467	72.78	30.348	71.3987	2.30951	0.000241845	0.0164616	1	0
DSP	AMPL27584271	1832	84.881	102.765	92.578	3.966	6.038	4.065	93.408	4.68967	0.0602668	0.00148754	0.0273868	1	0
DUSP1	AMPL30004924	1843	21.536	23.517	22.259	123.828	98.596	107.05	22.4373	109.825	4.72855	0.0034275	0.037002	1	0
DUSP23	AMPL34044913	54935	10.991	9.631	9.41	4.046	3.816	3.978	10.0107	3.94667	0.449261	0.0029126	0.0347517	1	0
DUSP5	AMPL30097873	1847	9.803	8.369	10.826	49.38	42.124	39.166	9.666	43.5567	4.17745	0.00286505	0.03463	1	0
DZIP3	AMPL24407610	9666	62.157	70.458	76.895	33.396	25.458	25.921	69.8367	28.2583	0.413039	0.00127292	0.0262352	1	0
EBF1	AMPL36886562	1879	8.02	8.556	5.464	21.973	19.371	18.883	7.34667	20.0757	2.52504	0.000355492	0.0188118	1	0
ECHDC2	AMPL8060146	55268	1.857	3.273	3.137	7.734	10.434	7.562	2.75567	8.57667	2.54992	0.00610835	0.0473336	1	0
EDNRA	AMPL10915030	1909	1.559	3.039	2.529	29.152	30.482	29.287	2.37567	29.6403	9.07682	7.34622e-07	0.00318771	1	0
EDNRB	AMPL9446123	1910	16.115	14.587	16.492	1.388	1.353	0.699	15.7313	1.14667	0.128302	0.000225091	0.0158818	1	0
EFEMP1	AMPL2487169	2202	126.839	128.901	118.884	34.19	33.139	28.893	124.875	32.074	0.262753	5.12924e-05	0.0109042	1	0
EFHD2	AMPL34839679	79180	157.583	158.403	180.096	353.477	302.889	385.843	165.361	347.403	2.09426	0.00577635	0.046489	1	0
EFNA3	AMPL30442150	1944	17.674	17.346	17.908	6.584	6.473	6.382	17.6427	6.47967	0.401212	2.11553e-05	0.00917982	1	0
EGR1	AMPL10908633	1958	21.462	22.302	19.73	7.258	6.183	4.502	21.1647	5.981	0.314961	8.23409e-05	0.01145	1	0
EHBP1L1	AMPL1945926	254102	49.829	55.03	41.382	105.98	97.63	106.219	48.747	103.276	2.09613	0.00031382	0.0182212	1	0
EHD1	AMPL13092383	10938	73.593	71.066	68.7	161.865	158.836	179.393	71.1197	166.698	2.32527	0.0015864	0.028183	1	0
EID2	AMPL16960292	163126	74.41	82.1	85.9	38.87	39.371	36.63	80.8033	38.2903	0.480302	0.00211603	0.0305557	1	0
EIF4G3	AMPL7925749	8672	82.282	89.628	75.984	177.254	181.927	170.476	82.6313	176.552	2.12304	3.27768e-05	0.0100893	1	0
ELL2	AMPL12279697	22936	127.952	154.429	146.404	314.845	338.347	288.104	142.928	313.765	2.18696	0.000861421	0.0233986	1	0
EMID1	AMPL17593307	129080	2.302	2.291	2.024	0.198	0.193	0.087	2.20567	0.159333	0.361651	0.000274122	0.0175667	1	0
EMP2	AMPL11485917	2013	48.641	45.772	46.744	10.114	10.29	11.802	47.0523	10.7353	0.24422	8.12465e-06	0.00818089	1	0
ENO2	AMPL7874812	2026	38.096	35.486	33.085	152.266	132.46	145.254	35.5557	143.327	3.94813	0.000885226	0.0236161	1	0
EPG5	AMPL35332946	57724	17.526	17.673	22.866	50.689	44.346	37.854	19.355	44.2963	2.22532	0.00513724	0.0440331	1	0
EPHA5	AMPL28063841	2044	2.154	2.431	1.315	5.355	5.845	6.207	1.96667	5.80233	2.29292	0.000570891	0.020582	1	0
EPHB2	AMPL28526962	2048	26.363	26.977	23.676	55.727	60.24	57.831	25.672	57.9327	2.20953	3.14053e-05	0.0100893	1	0
EPSTI1	AMPL1271509	94240	0	0	0.101	4.998	4.782	3.453	0.0336667	4.411	5.23476	0.00582823	0.0465748	1	0
ERCC1	AMPL22321959	2067	40.027	32.167	33.996	5.553	8.067	6.994	35.3967	6.87133	0.216265	0.00195531	0.0299996	1	0
ERCC2	AMPL6176260	2068	94.461	90.095	79.323	168.925	171.251	196.528	87.9597	178.901	2.02228	0.00142562	0.0268961	1	0
ERGIC1	AMPL1664384	57222	42.181	36.515	38.447	75.241	73.428	89.128	39.0477	79.2657	2.00425	0.00452706	0.0417514	1	0
ERV3-1	AMPL833285	2086	0.817	2.291	1.113	3.927	4.734	3.759	1.407	4.14	2.13544	0.00515945	0.0441586	1	0
ESM1	AMPL13547535	11082	2.525	2.197	1.72	0.079	0.242	0.131	2.14733	0.150667	0.365601	0.00545484	0.0453989	1	0
ETNK2	AMPL31558489	55224	22.501	19.263	19.932	7.734	6.666	6.032	20.5653	6.81067	0.362186	0.000604152	0.0206515	1	0
EYA2	AMPL27393011	2139	8.169	10.005	11.939	0	0	0	10.0377	0	0.0905989	0.00577731	0.046489	1	0
EZH2	AMPL27926041	2146	0.297	0.561	0.304	56.758	64.442	52.104	0.387333	57.768	42.3604	0.0019451	0.0299996	1	0
F2RL1	AMPL29474519	2150	0	0.047	0	1.547	1.256	1.53	0.0156667	1.44433	2.40663	0.00177501	0.0293724	1	0
F3	AMPL10156106	2152	54.805	49.419	47.958	123.669	134.634	118.94	50.7273	125.748	2.4503	0.000513988	0.0202297	1	0
FABP5	AMPL7418522	2171	137.904	126.423	125.561	377.83	421.581	380.248	129.963	393.22	3.01017	0.000788854	0.0224461	1	0
FADS3	AMPL35987612	3995	22.353	20.478	18.92	56.48	61.447	59.098	20.5837	59.0083	2.78027	3.11315e-05	0.0100893	1	0
FAM102A	AMPL2932494	399665	9.431	6.405	6.374	16.539	17.584	20.195	7.40333	18.106	2.27362	0.00100474	0.0245358	1	0
FAM114A1	AMPL17493639	92689	5.273	6.312	7.082	27.685	26.086	22.512	6.22233	25.4277	3.65916	0.00154631	0.0279029	1	0
FAM122A	AMPL16571857	116224	14.035	14.307	12.04	6.108	4.734	5.202	13.4607	5.348	0.438984	0.000884867	0.0236161	1	0
FAM127C	AMPL1118810	441518	0.52	0.888	0.202	22.092	21.787	17.834	0.536667	20.571	14.0375	0.00200713	0.0302411	1	0
FAM129A	AMPL15778451	116496	51.24	57.601	57.57	24.393	22.125	21.462	55.4703	22.66	0.418981	0.000654617	0.0211498	1	0
FAM133A	AMPL8909520	286499	4.456	3.881	4.654	1.111	1.208	0.699	4.33033	1.006	0.376337	0.0002944	0.0180798	1	0
FAM188B	AMPL14390454	84182	2.896	2.104	2.125	0	0	0	2.375	0	0.296296	0.00591204	0.0467922	1	0
FAM198A	AMPL1773331	729085	1.708	1.449	2.024	0	0	0	1.727	0	0.366703	0.0045706	0.041827	1	0
FAM214B	AMPL15538270	80256	2.599	1.122	1.518	5.037	4.203	5.901	1.74633	5.047	2.20184	0.0038428	0.0388013	1	0
FAM24B	AMPL10085979	196792	15.075	14.307	11.433	29.47	28.308	29.549	13.605	29.109	2.06155	0.00110047	0.0251327	1	0
FAM70B	AMPL21884953	.	2.97	2.712	4.452	19.197	17.391	17.878	3.378	18.1553	4.37536	2.11512e-05	0.00917982	1	0
FAM78B	AMPL697489	149297	9.283	11.595	9.005	4.006	3.961	3.41	9.961	3.79233	0.437217	0.00679757	0.0497409	1	0
FBXO32	AMPL17887444	114907	3.045	2.291	2.631	7.933	8.309	7.212	2.65567	7.818	2.41215	0.000197608	0.0154942	1	0
FERMT1	AMPL33116112	55612	12.327	12.624	13.963	3.927	3.092	3.453	12.9713	3.49067	0.32142	0.000282575	0.017764	1	0
FEZ1	AMPL28116699	9638	5.718	6.078	5.362	0.119	0.29	0.175	5.71933	0.194667	0.177795	0.000402981	0.0193939	1	0
FLJ26245	AMPL37802820	.	0.223	0.187	0.101	5.394	3.961	4.153	0.170333	4.50267	4.70179	0.00510194	0.0438822	1	0
FLOT1	AMPL29102275	10211	400.046	374.079	442.247	141.081	150.768	158.586	405.457	150.145	0.371859	0.00198298	0.0300862	1	0
FN3K	AMPL36394797	64122	1.411	1.59	1.72	6.981	7.101	6.732	1.57367	6.938	3.08432	2.03582e-06	0.00462776	1	0
FOSB	AMPL13775669	2354	0.223	0.468	0.405	2.38	2.609	2.36	0.365333	2.44967	2.52661	2.28102e-05	0.00942658	1	0
FUZ	AMPL15004931	80199	17.377	14.354	15.48	1.349	1.787	1.442	15.737	1.526	0.150923	0.00161627	0.0282652	1	0
FZD3	AMPL34869250	7976	7.649	9.257	10.32	4.403	4.251	3.41	9.07533	4.02133	0.498379	0.00662968	0.0488833	1	0
GAL	AMPL32860554	51083	8.911	9.211	7.689	0	0	0	8.60367	0	0.104127	0.00145703	0.0272005	1	0
GALC	AMPL4432583	2581	0	0	0	1.19	1.256	0.918	0	1.12133	2.12133	0.00420095	0.0403743	1	0
GALNT3	AMPL27691758	2591	7.426	8.977	9.207	21.339	19.565	17.135	8.53667	19.3463	2.13348	0.00252989	0.0325993	1	0
GALNT5	AMPL25927023	11227	0	0.047	0	1.269	1.353	0.918	0.0156667	1.18	2.14637	0.00598269	0.0469458	1	0
GAMT	AMPL35014372	2593	31.858	32.12	27.621	66.158	65.795	81.653	30.533	71.202	2.28973	0.00571981	0.0462404	1	0
GAS6	AMPL2240080	2621	0.223	0.047	0.304	1.943	2.27	2.317	0.191333	2.17667	2.66648	0.000185094	0.0152587	1	0
GATA4	AMPL9962202	2626	12.402	10.333	10.522	0	0	0	11.0857	0	0.0827426	0.00176517	0.0293469	1	0
GBP1	AMPL11189268	2633	53.097	62.183	66.98	141.518	142.604	125.409	60.7533	136.51	2.22677	0.000307114	0.0182212	1	0
GBP2	AMPL28938305	2634	23.912	21.086	20.944	70.6	61.641	67.972	21.9807	66.7377	2.94759	0.000688652	0.0216114	1	0
GBP3	AMPL30967211	2635	10.025	12.577	10.32	28.081	34.009	25.615	10.974	29.235	2.52505	0.00590867	0.0467869	1	0
GCNT3	AMPL28149395	9245	0.817	2.244	1.922	5.553	4.927	4.415	1.661	4.965	2.24164	0.0022973	0.0314466	1	0
GDAP1	AMPL32715303	54332	21.759	22.068	27.824	10.035	7.198	8.786	23.8837	8.673	0.388729	0.00413201	0.0401614	1	0
GEM	AMPL28640741	2669	9.06	9.351	7.487	24.829	28.985	25.309	8.63267	26.3743	2.84182	0.000860444	0.0233986	1	0
GHR	AMPL6282073	2690	10.1	12.998	12.04	4.482	5.072	5.071	11.7127	4.875	0.462138	0.00594055	0.0468646	1	0
GIMAP2	AMPL33790262	26157	5.421	4.395	6.577	0.119	0.048	0.044	5.46433	0.0703333	0.165575	0.00663915	0.0489324	1	0
GNAZ	AMPL9621760	2781	33.269	30.016	27.621	12.494	12.318	11.015	30.302	11.9423	0.413467	0.00245769	0.0322955	1	0
GNG7	AMPL17900600	2788	2.079	1.73	2.529	0.04	0	0	2.11267	0.0133333	0.325552	0.00585556	0.0466858	1	0
GOLGA2P5	AMPL21282759	55592	0.297	0.795	0.304	2.856	2.077	2.186	0.465333	2.373	2.30187	0.00225179	0.0313028	1	0
GPNMB	AMPL9262295	10457	0.297	0.187	0.304	19.157	18.405	15.649	0.262667	17.737	14.8392	0.00183388	0.0297194	1	0
GPR115	AMPL17948439	221393	0.223	0.468	0.405	4.284	4.686	3.978	0.365333	4.316	3.89355	0.000503857	0.0201047	1	0
GPR153	AMPL21699484	387509	0.371	0.608	0.405	2.261	1.594	1.923	0.461333	1.926	2.00228	0.00465321	0.0419563	1	0
GPR156	AMPL18352255	165829	4.01	3.694	3.744	1.309	1.304	0.831	3.816	1.148	0.446013	0.000206632	0.0155654	1	0
GPR56	AMPL1652711	9289	10.397	9.538	10.421	19.594	21.98	23.473	10.1187	21.6823	2.04002	0.00327302	0.0364293	1	0
GPRC5B	AMPL31375703	51704	21.981	20.806	21.753	7.893	7.778	9.267	21.5133	8.31267	0.413651	2.23992e-05	0.00942658	1	0
GPSM3	AMPL34994861	63940	9.505	8.696	9.814	0.357	0.725	0.656	9.33833	0.579333	0.152765	0.000259766	0.0171436	1	0
GSTT1	AMPL2532218	2952	13.516	15.429	14.064	3.689	3.671	4.327	14.3363	3.89567	0.31922	0.000513084	0.0202297	1	0
GUCY1B3	AMPL2052893	2983	8.689	11.081	9.308	3.53	4.203	2.448	9.69267	3.39367	0.410905	0.00146877	0.0272657	1	0
HBE1	AMPL29887810	3046	10.694	12.811	12.647	0.04	0.097	0.087	12.0507	0.0746667	0.0823457	0.00159574	0.028183	1	0
HBEGF	AMPL9095612	1839	15.075	15.522	15.683	63.58	58.549	47.165	15.4267	56.4313	3.49623	0.00681841	0.0498094	1	0
HDDC3	AMPL22445928	374659	2.748	3.787	3.44	1.031	0.725	1.224	3.325	0.993333	0.460886	0.00363538	0.0380203	1	0
HDHD1	AMPL1284072	8226	0	0	0	1.309	1.014	0.962	0	1.095	2.095	0.0047983	0.0426577	1	0
HEATR7A	AMPL14920343	.	4.976	10.192	5.362	27.566	26.473	30.205	6.84333	28.0813	3.70778	0.000466704	0.0198978	1	0
HERC4	AMPL35199587	26091	44.705	46.053	47.857	101.537	92.799	91.051	46.205	95.129	2.03642	0.00126123	0.0262352	1	0
HES4	AMPL37016073	57801	4.604	3.553	4.755	15.112	11.739	16.173	4.304	14.3413	2.89241	0.00614185	0.0474851	1	0
HES7	AMPL18502798	84667	1.04	0.468	0.304	3.094	2.415	3.104	0.604	2.871	2.41334	0.00103747	0.0247801	1	0
HHIP	AMPL35750340	64399	89.114	88.365	95.613	36.212	32.656	39.69	91.0307	36.186	0.404061	3.21939e-05	0.0100893	1	0
HIST1H2AL	AMPL11390889	8329,8330,8332,8336,85235,8969	13.07	10.099	9.612	0.119	0.048	0	10.927	0.0556667	0.0885107	0.00484051	0.0428002	1	0
HIST1H2BB	AMPL36642633	3018	35.051	27.725	29.443	8.25	9.42	10.185	30.7397	9.285	0.324042	0.00371556	0.0382584	1	0
HIST1H3C	AMPL7390764	8350,8351,8352,8353,8354,8355,8356,8357,8358,8968	3155.37	2616.5	2795.34	937.912	967.507	968.782	2855.73	958.067	0.335721	0.00336271	0.0368012	1	0
HIST1H4A	AMPL9928034	121504,554313,8294,8359,8360,8361,8362,8363,8364,8365,8366,8367,8368,8370	393.66	316.338	357.663	98.206	105.891	153.996	355.887	119.364	0.337262	0.000719599	0.0218358	1	0
HOXA10	AMPL31625152	3206	5.495	4.488	3.946	13.644	13.719	14.294	4.643	13.8857	2.6379	0.000264503	0.0173244	1	0
HOXB9	AMPL35266045	3219	9.134	9.865	8.297	2.618	2.077	2.404	9.09867	2.36633	0.333344	0.00100705	0.0245358	1	0
HS3ST5	AMPL17956682	222537	0.594	1.216	0.911	4.918	4.879	5.42	0.907	5.07233	3.18423	3.83647e-05	0.0100893	1	0
HSPA2	AMPL36219591	3306	3.639	4.114	3.035	10.114	8.261	8.742	3.596	9.039	2.18429	0.00139392	0.0267497	1	0
IAH1	AMPL2297146	285148	18.046	16.831	10.927	36.53	30.53	35.625	15.268	34.2283	2.1655	0.00151741	0.0276275	1	0
IDH2	AMPL11892986	3418	13.07	12.203	12.141	33.357	31.255	32.521	12.4713	32.3777	2.47768	5.47795e-05	0.0109042	1	0
IFI30	AMPL29163681	10437	55.548	56.292	58.582	167.457	144.44	152.641	56.8073	154.846	2.69596	0.00205821	0.0304555	1	0
IFI6	AMPL37427489	2537	26.363	20.899	22.563	57.868	63.525	53.066	23.275	58.153	2.43679	0.000930946	0.02394	1	0
IFT46	AMPL31028407	56912	35.348	39.975	42.292	14.794	15.12	9.966	39.205	13.2933	0.355511	0.000363485	0.0189676	1	0
IGFBP1	AMPL5953709	3484	148.597	160.32	179.793	674.747	700.414	621.58	162.903	665.58	4.06691	0.00031428	0.0182212	1	0
IGFBP4	AMPL9851377	3487	17.674	18.608	16.391	2.737	3.285	2.579	17.5577	2.867	0.208377	0.000376652	0.0191156	1	0
IL11	AMPL6410035	3589	5.792	3.787	2.631	22.211	27.777	27.932	4.07	25.9733	5.32018	0.00106691	0.0249405	1	0
IL18	AMPL8465094	3606	65.35	65.409	59.594	30.303	31.448	28.456	63.451	30.069	0.482056	0.000415656	0.0193939	1	0
IL1RAPL1	AMPL26100541	11141	2.302	2.665	2.024	9.955	9.855	7.912	2.33033	9.24067	3.07497	0.00297703	0.0350559	1	0
IL6	AMPL3050298	3569	0.668	0.748	0.911	8.686	6.328	8.393	0.775667	7.80233	4.9572	0.00521431	0.0444314	1	0
IL7	AMPL3894922	3574	6.609	6.873	7.588	16.46	14.058	15.649	7.02333	15.389	2.04267	0.00135871	0.0266921	1	0
IL8	AMPL5817994	3576	51.983	62.978	53.928	2.142	2.367	1.049	56.2963	1.85267	0.0497879	0.00172805	0.0291485	1	0
ILK	AMPL27452450	3611	100.104	91.077	83.977	199.426	208.979	202.21	91.7193	203.538	2.20599	6.80347e-05	0.0110834	1	0
INHBE	AMPL14454337	83729	9.208	10.847	10.421	0.357	0.193	0.481	10.1587	0.343667	0.120415	0.000982009	0.0243985	1	0
INPP4B	AMPL3245085	8821	14.11	15.709	16.188	35.697	34.685	29.112	15.3357	33.1647	2.09142	0.00413253	0.0401614	1	0
IRS1	AMPL27263920	3667	6.238	7.668	7.386	15.826	16.908	17.004	7.09733	16.5793	2.171	4.66138e-05	0.0107877	1	0
ISG15	AMPL29682613	9636	8.689	7.995	7.082	19.118	16.425	19.321	7.922	18.288	2.16185	0.00118558	0.0257872	1	0
ITGA11	AMPL28379	22801	9.728	6.826	6.678	18.88	17.294	22.686	7.744	19.62	2.35819	0.00289692	0.0347517	1	0
JAKMIP2	AMPL25143570	9832	0.149	0.094	0	8.567	8.55	6.819	0.081	7.97867	8.30589	0.00257256	0.0327259	1	0
JAM3	AMPL15818823	83700	21.907	19.73	21.652	0.04	0.048	0.044	21.0963	0.044	0.0472477	0.000531733	0.020464	1	0
KANK1	AMPL26470207	23189	22.353	21.787	27.621	0.952	1.642	0.831	23.9203	1.14167	0.0859405	0.00292526	0.0347771	1	0
KCNA2	AMPL27530390	3737	3.045	3.086	2.327	0	0	0	2.81933	0	0.261826	0.00377742	0.0385221	1	0
KCNH3	AMPL12681671	23416	1.931	1.917	2.226	0.357	0.483	0.306	2.02467	0.382	0.45691	0.000349589	0.0188118	1	0
KCNMB1	AMPL28289541	3779	0.371	0.14	0.304	19.038	17.632	20.195	0.271667	18.955	15.692	0.000724754	0.0218869	1	0
KCNQ3	AMPL29994342	3786	1.188	1.262	1.315	0	0	0	1.255	0	0.443459	0.00043002	0.0195389	1	0
KCTD15	AMPL2363905	79047	34.457	40.77	38.852	4.998	3.72	4.633	38.0263	4.45033	0.139658	0.00111686	0.0252085	1	0
KCTD16	AMPL36767967	57528	3.936	2.992	3.238	0.952	0.87	0.525	3.38867	0.782333	0.406122	0.00225288	0.0313028	1	0
KIAA0319	AMPL24307188	9856	8.094	8.93	7.892	4.363	2.754	3.147	8.30533	3.42133	0.47514	0.00100906	0.0245358	1	0
KIAA1199	AMPL31413121	57214	3.119	3.834	2.327	29.39	29.999	35.669	3.09333	31.686	7.98518	0.00175281	0.0293098	1	0
KIAA1217	AMPL32812348	56243	1.188	1.309	1.214	4.482	5.072	4.284	1.237	4.61267	2.50902	0.00206264	0.0304691	1	0
KIAA1324L	AMPL5257790	222223	26.363	27.678	26.104	13.208	13.333	11.409	26.715	12.65	0.492513	4.32791e-05	0.010485	1	0
KIAA1462	AMPL37352151	57608	7.649	9.585	8.802	2.102	1.546	2.054	8.67867	1.90067	0.299697	0.00187623	0.0299476	1	0
KIAA1549	AMPL7809481	57670	11.288	11.127	11.838	4.006	3.43	4.327	11.4177	3.921	0.39629	1.67668e-05	0.00917982	1	0
KIF21A	AMPL8599936	55605	34.383	32.728	36.525	16.658	17.729	15.212	34.5453	16.533	0.493257	0.00019178	0.0153398	1	0
KIRREL2	AMPL21057328	84063	1.485	1.403	1.922	0.119	0.145	0.175	1.60333	0.146333	0.440333	0.00569196	0.0461615	1	0
KLHL21	AMPL24983187	9903	11.808	12.016	10.725	27.764	32.27	33.483	11.5163	31.1723	2.57043	0.00282975	0.0344431	1	0
KRBOX1	AMPL6787776	100506243	10.768	9.772	12.141	0	0	0	10.8937	0	0.0840784	0.00197534	0.0299996	1	0
KRT15	AMPL11769239	3866	3.045	1.636	1.113	7.1	5.41	6.426	1.93133	6.312	2.49443	0.00240104	0.0320083	1	0
KRT8	AMPL9766198	3856	52.874	43.107	37.638	13.644	12.802	18.271	44.5397	14.9057	0.349271	0.00652131	0.0486345	1	0
KRT86	AMPL11662450	3892	0.891	1.169	2.024	3.808	4.589	4.415	1.36133	4.27067	2.23207	0.00165739	0.0286813	1	0
L3MBTL3	AMPL14972847	84456	4.678	4.348	4.452	2.102	1.884	1.005	4.49267	1.66367	0.48495	0.00463504	0.0419287	1	0
LAMP1	AMPL26954748	3916	15.446	15.055	16.694	36.411	39.371	32.696	15.7317	36.1593	2.2209	0.00305179	0.0353369	1	0
LAYN	AMPL18150770	143903	0	0	0	9.281	9.806	7.956	0	9.01433	10.0143	0.00185398	0.0297683	1	0
LEF1	AMPL32502090	51176	13.441	14.961	16.492	7.219	5.169	7.518	14.9647	6.63533	0.478265	0.00107888	0.0250128	1	0
LGALS3	AMPL11886008	3958	6.386	6.078	4.452	17.015	14.444	16.042	5.63867	15.8337	2.5357	0.000283495	0.017764	1	0
LGALS8	AMPL29798534	3964	11.733	11.034	12.141	32.325	29.999	26.708	11.636	29.6773	2.42777	0.00319386	0.03608	1	0
LGALSL	AMPL24170906	29094	29.705	27.632	31.062	15.548	12.753	10.972	29.4663	13.091	0.462511	0.00043254	0.0195749	1	0
LIF	AMPL8546820	3976	8.094	7.247	6.678	20.228	17.729	21.113	7.33967	19.69	2.48091	0.0013071	0.0264113	1	0
LIMS2	AMPL33844087	55679	1.114	1.403	1.315	4.799	5.41	4.721	1.27733	4.97667	2.62441	0.000586746	0.020582	1	0
LOC100270746	AMPL19300776	.	5.644	5.704	4.351	1.864	2.754	1.486	5.233	2.03467	0.486871	0.0028335	0.0344646	1	0
LOC100507127	AMPL37705617	.	28.368	27.585	25.294	0.119	0.242	0.131	27.0823	0.164	0.0414495	0.000575589	0.020582	1	0
LOC152742	AMPL37807252	.	3.49	4.862	5.464	19.435	16.183	15.255	4.60533	16.9577	3.20368	0.00194563	0.0299996	1	0
TRABD2B	AMPL9643251	388630	1.188	1.73	1.518	0	0.097	0	1.47867	0.0323333	0.416487	0.00469829	0.0422749	1	0
LOC645638	AMPL37908934	.	10.694	8.79	9.612	27.209	28.115	34.489	9.69867	29.9377	2.89173	0.00471353	0.0423461	1	0
KRTAP2-3	AMPL9699780	730755,8529	1.188	2.571	1.518	5.553	7.439	6.076	1.759	6.356	2.66618	0.00183688	0.0297194	1	0
LOC84856	AMPL19295961	.	3.936	2.946	3.642	35.736	36.134	46.815	3.508	39.5617	8.99771	0.00480836	0.0426775	1	0
LOXL1	AMPL28054225	4016	8.392	7.621	12.04	29.311	32.753	39.428	9.351	33.8307	3.36496	0.00308776	0.0355871	1	0
LOXL2	AMPL7633388	4017	59.409	58.583	60.808	127.041	139.561	147.134	59.6	137.912	2.29228	0.00255422	0.0326112	1	0
LOXL3	AMPL17668420	84695	22.501	22.021	18.313	82.182	69.322	85.063	20.945	78.8557	3.6389	0.00219776	0.0310842	1	0
LPAR1	AMPL7577548	1902	0.149	0.468	0.506	1.626	1.594	2.273	0.374333	1.831	2.05991	0.00504009	0.0436967	1	0
LPHN2	AMPL12112133	101927458,2	37.799	43.014	47.857	19.197	15.024	12.982	42.89	15.7343	0.381279	0.00136592	0.0266921	1	0
LRRC16A	AMPL33831959	55604	13.441	13.652	13.355	7.1	5.314	5.814	13.4827	6.076	0.488584	0.00211994	0.0305612	1	0
LY96	AMPL24855715	23643	0.074	0.561	0.101	3.332	3.816	2.798	0.245333	3.31533	3.4652	0.00124332	0.0261844	1	0
MAGEF1	AMPL37062588	64110	57.553	58.63	58.379	22.053	24.734	24.304	58.1873	23.697	0.417268	5.84575e-05	0.0109042	1	0
MAPRE2	AMPL6175868	10982	1.782	3.413	2.327	7.1	7.729	7.038	2.50733	7.289	2.36333	0.00182939	0.0296755	1	0
2004-03-01	AMPL35147834	57574	1.114	1.309	0.911	3.689	3.865	4.765	1.11133	4.10633	2.41853	0.0034511	0.0371076	1	0
MAST4	AMPL6972727	375449	12.327	12.998	12.647	5.91	5.894	5.245	12.6573	5.683	0.489334	1.03693e-05	0.00818089	1	0
MASTL	AMPL9987753	84930	37.576	41.471	42.393	102.489	91.253	85.937	40.48	93.2263	2.27161	0.00253416	0.0326064	1	0
MEGF8	AMPL9540583	1954	4.456	3.834	3.44	1.626	1.304	1.399	3.91	1.443	0.497556	0.00437705	0.0408894	1	0
METTL7A	AMPL25532738	25840	4.827	5.798	6.071	1.904	1.981	2.054	5.56533	1.97967	0.453848	0.00507537	0.0437839	1	0
METTL7B	AMPL35330286	196410	1.931	2.338	2.529	0.436	0.145	0.131	2.266	0.237333	0.378853	0.000850867	0.0232252	1	0
MFSD12	AMPL36963766	126321	2.079	0.795	0.304	4.284	6.087	5.158	1.05933	5.17633	2.99919	0.00258667	0.0328291	1	0
MFSD2A	AMPL18715572	84879	10.991	9.164	7.588	31.254	25.555	28.063	9.24767	28.2907	2.85828	0.000757641	0.0222442	1	0
MGAT4A	AMPL13524917	11320	4.381	5.049	4.452	1.071	1.546	0.525	4.62733	1.04733	0.363819	0.000474986	0.0199997	1	0
MGLL	AMPL5039320	11343	53.543	46.287	55.445	125.851	128.643	157.318	51.7583	137.271	2.62083	0.00470342	0.0422991	1	0
MGMT	AMPL8704903	4255	0	0	0	2.538	1.836	2.71	0	2.36133	3.36133	0.00628725	0.0479626	1	0
MICAL2	AMPL25151944	9645	19.308	20.525	23.068	106.575	106.615	107.706	20.967	106.965	4.91489	1.89481e-05	0.00917982	1	0
MIR143HG	AMPL19596848	728264	5.198	6.452	6.475	27.13	21.497	26.839	6.04167	25.1553	3.71437	0.00335905	0.0367864	1	0
MMP14	AMPL28126753	4323	12.847	19.356	17.504	0.04	0.145	0.087	16.569	0.0906667	0.062079	0.00675543	0.0495579	1	0
MMP15	AMPL10443021	4324	4.604	4.956	3.744	12.296	11.159	14.425	4.43467	12.6267	2.50736	0.00355247	0.0375291	1	0
MMP2	AMPL30209982	4313	94.089	105.711	106.338	39.346	35.699	35.975	102.046	37.0067	0.368832	0.000999178	0.0245308	1	0
MOK	AMPL25082593	5891	26.957	30.624	30.96	14.001	13.091	13.594	29.5137	13.562	0.477229	0.00244803	0.0322631	1	0
MPP4	AMPL17737209	58538	0.297	0.094	0.304	1.349	1.787	1.748	0.231667	1.628	2.13369	0.00164598	0.0285693	1	0
MRPL40	AMPL7207961	64976	196.422	201.557	218.24	90.63	86.036	67.141	205.406	81.269	0.398578	0.000114568	0.0129127	1	0
MRPS18B	AMPL26773728	28973	425.741	445.566	529.26	216.758	206.805	192.769	466.856	205.444	0.441256	0.00573404	0.0463022	1	0
MRPS6	AMPL14971368	64968	199.912	179.676	182.524	400.755	388.104	366.61	187.371	385.156	2.04998	0.000111935	0.012782	1	0
MRVI1	AMPL6267389	10335	0	0.047	0.304	24.075	23.236	23.779	0.117	23.6967	22.1098	7.07524e-06	0.00767531	1	0
MSI1	AMPL7816743	4440	6.535	8.837	7.487	0.119	0.386	0.306	7.61967	0.270333	0.147376	0.00374951	0.0383442	1	0
MTHFD2	AMPL13267493	10797	502.304	475.77	484.843	176.699	200.042	232.371	487.639	203.037	0.417563	0.000338105	0.0186301	1	0
MTSS1	AMPL24817851	9788	0.149	0	0	3.213	2.174	2.71	0.0496667	2.699	3.52398	0.00547059	0.0454222	1	0
MYOCD	AMPL15790399	93649	54.508	46.146	34.4	97.73	106.374	110.94	45.018	105.015	2.30377	0.000928629	0.02394	1	0
MYOF	AMPL24255561	26509	132.557	156.299	151.868	359.506	348.733	344.011	146.908	350.75	2.37817	3.63778e-05	0.0100893	1	0
MYPN	AMPL15935809	84665	0.743	0.234	0.202	8.726	9.275	8.13	0.393	8.71033	6.97081	9.10043e-05	0.011891	1	0
NAP1L2	AMPL36737171	4674	4.01	3.974	3.339	0.992	0.676	1.18	3.77433	0.949333	0.408294	0.000414186	0.0193939	1	0
NAV3	AMPL25392028	89795	53.468	65.549	49.779	18.88	20.531	17.222	56.2653	18.8777	0.347115	0.00658359	0.048813	1	0
NCAM1	AMPL18458948	4684	77.975	71.113	77.097	0.079	0.097	0	75.395	0.0586667	0.0138578	0.000408156	0.0193939	1	0
NEDD9	AMPL28659626	4739	4.901	5.096	3.642	13.842	15.265	14.862	4.54633	14.6563	2.82283	4.34939e-05	0.010485	1	0
NEK7	AMPL16998159	140609	109.239	107.254	114.432	232.624	242.263	205.795	110.308	226.894	2.04741	0.00346131	0.0371357	1	0
NEO1	AMPL9884054	4756	58.889	57.133	56.558	26.852	28.55	26.926	57.5267	27.4427	0.485978	3.81708e-06	0.00552109	1	0
NHSL1	AMPL5245705	57224	25.397	24.406	23.473	11.82	10.29	11.059	24.4253	11.0563	0.474186	3.36081e-05	0.0100893	1	0
NINJ1	AMPL30165961	4814	36.982	28.707	33.389	75.241	72.172	81.828	33.026	76.4137	2.27513	0.000181742	0.0152587	1	0
NIPAL3	AMPL33315426	57185	16.189	17.206	19.123	43.59	47.631	42.225	17.506	44.482	2.45769	0.000318086	0.0182212	1	0
NKD1	AMPL16515748	85407	4.604	3.881	4.351	1.19	0.628	1.049	4.27867	0.955667	0.370485	0.000167242	0.0152587	1	0
NLRC5	AMPL14206074	84166	37.651	37.497	37.233	77.422	78.693	79.206	37.4603	78.4403	2.06551	4.08743e-05	0.0104332	1	0
NLRP11	AMPL35533778	204801	2.302	2.478	3.137	0	0	0	2.639	0	0.274801	0.00457314	0.041827	1	0
NOVA2	AMPL7498850	4858	8.614	7.948	10.219	2.102	2.367	1.792	8.927	2.087	0.31097	0.0034302	0.037002	1	0
NPR2	AMPL30230973	4882	0.297	1.449	0.506	6.187	6.425	6.775	0.750667	6.46233	4.26257	0.000437818	0.0195749	1	0
NPR3	AMPL7887686	4883	1.114	1.403	1.012	62.747	60.191	71.337	1.17633	64.7583	30.2152	0.00138593	0.0267497	1	0
NRBP2	AMPL17666563	102466748,3	11.213	16.738	11.028	37.64	33.815	42.794	12.993	38.083	2.79304	0.00105786	0.0248798	1	0
NSUN5	AMPL35152240	55695	0.149	2.197	0.304	6.425	7.391	8.174	0.883333	7.33	4.42301	0.000960379	0.0242132	1	0
NUAK2	AMPL14225205	81788	3.416	3.553	3.339	11.978	10.434	9.179	3.436	10.5303	2.59926	0.00619109	0.0476959	1	0
NUDT7	AMPL5049991	283927	4.753	4.161	4.351	1.309	1.304	0.874	4.42167	1.16233	0.398832	8.43668e-05	0.01145	1	0
NUPR1	AMPL2255981	26471	158.028	139.654	146.708	51.641	47.535	44.105	148.13	47.7603	0.326965	0.000421523	0.0194817	1	0
NXN	AMPL36518946	64359	4.381	3.927	3.744	0.278	0.242	0.481	4.01733	0.333667	0.265812	0.000412426	0.0193939	1	0
OLFM2	AMPL15674057	93145	8.837	9.818	10.017	0.357	0.145	0.35	9.55733	0.284	0.121622	0.00055265	0.0204965	1	0
OLFML2B	AMPL25444754	25903	4.753	4.442	3.035	11.701	11.062	8.262	4.07667	10.3417	2.23408	0.00686394	0.0499554	1	0
OLR1	AMPL9247432	4973	0.965	1.496	0.607	6.386	4.638	6.513	1.02267	5.84567	3.38448	0.00368545	0.0381303	1	0
OPTN	AMPL35766733	10133	33.492	42.593	39.055	86.624	96.567	74.179	38.38	85.79	2.20391	0.00480942	0.0426775	1	0
OR51B5	AMPL743821	282763	39.21	54.422	49.476	0.516	0.386	0.262	47.7027	0.388	0.0284995	0.00441618	0.0411442	1	0
OS9	AMPL12964803	10956	57.181	59.097	57.874	32.484	26.328	24.041	58.0507	27.6177	0.484629	0.00250158	0.0324561	1	0
OSCP1	AMPL34453987	127700	3.119	2.618	3.137	7.655	8.164	6.557	2.958	7.45867	2.13711	0.00290004	0.0347517	1	0
P4HA1	AMPL1764487	5033	12.03	13.044	11.028	32.603	25.41	28.981	12.034	28.998	2.30152	0.00511187	0.043903	1	0
PALMD	AMPL33595723	54873	10.842	10.66	15.177	51.76	49.419	42.313	12.2263	47.8307	3.69193	0.000770374	0.0223228	1	0
PAPPA	AMPL10842009	5069	4.976	4.301	4.148	11.661	10.338	10.097	4.475	10.6987	2.13674	0.000714221	0.0218358	1	0
PAPPA2	AMPL32347744	60676	15.892	19.029	17.807	2.062	1.691	2.142	17.576	1.965	0.159615	0.00142417	0.0268961	1	0
PAPSS2	AMPL206622	9060	10.768	10.146	8.701	29.866	30.241	28.413	9.87167	29.5067	2.80607	1.0081e-05	0.00818089	1	0
PARP10	AMPL18490429	84875	3.49	3.787	2.327	24.551	22.608	29.768	3.20133	25.6423	6.3414	0.00349734	0.0373647	1	0
PARP11	AMPL31009084	57097	4.456	6.031	6.172	0.079	0.193	0.35	5.553	0.207333	0.184241	0.00465891	0.0419858	1	0
PARVA	AMPL33128982	55742	15.966	15.896	14.468	36.807	38.888	41.57	15.4433	39.0883	2.43797	0.000686742	0.0216114	1	0
PASD1	AMPL17614961	139135	0	0	0	43.709	35.313	39.035	0	39.3523	40.3523	0.00189399	0.0299644	1	0
PCDH11X	AMPL7071824	27328	1.04	1.309	1.113	0	0.048	0.175	1.154	0.0743333	0.498762	0.00039176	0.0193939	1	0
PCDH7	AMPL8597180	5099	3.787	4.068	4.755	10.55	10.821	10.84	4.20333	10.737	2.25567	0.000396336	0.0193939	1	0
PCDHB5	AMPL33586515	26167	7.5	9.07	10.421	2.34	1.739	2.273	8.997	2.11733	0.311827	0.00579989	0.0464908	1	0
PCDHB6	AMPL33998167	56130	14.258	18.935	16.29	5.751	4.734	4.415	16.4943	4.96667	0.341063	0.00446092	0.0414055	1	0
PCK2	AMPL30266644	5106	37.651	38.105	36.019	17.61	17.632	18.053	37.2583	17.765	0.490481	0.000316121	0.0182212	1	0
PCSK5	AMPL10803060	5125	1.559	2.057	1.821	0	0	0	1.81233	0	0.355577	0.00311951	0.0357467	1	0
PDCD1LG2	AMPL15271188	80380	0.668	0.655	1.518	6.782	6.377	5.333	0.947	6.164	3.67951	0.000543371	0.0204965	1	0
PDE3A	AMPL6442432	5139	1.411	2.151	3.238	27.883	21.642	20.239	2.26667	23.2547	7.4249	0.00475667	0.0424481	1	0
PDE4B	AMPL11163008	5142	5.495	4.909	4.958	1.706	1.691	1.792	5.12067	1.72967	0.445975	0.00122242	0.0260614	1	0
PDE9A	AMPL5234037	5152	2.228	2.338	2.529	0	0	0	2.365	0	0.297177	0.000689793	0.0216114	1	0
PDLIM4	AMPL6963452	8572	0	0	0	6.663	5.942	5.158	0	5.921	6.921	0.00267198	0.0334614	1	0
PDPN	AMPL26971483	10630	14.481	13.792	12.85	0	0	0	13.7077	0	0.0679918	0.000593561	0.020582	1	0
PDZRN3	AMPL25127939	23024	22.65	27.304	26.306	9.717	10.483	8.655	25.42	9.61833	0.401905	0.00183724	0.0297194	1	0
PHACTR2	AMPL5481952	9749	5.273	7.668	6.475	1.706	2.464	1.093	6.472	1.75433	0.368621	0.00405288	0.0399239	1	0
PHC1	AMPL30329756	1911	12.253	15.803	16.391	8.329	4.638	5.814	14.8157	6.26033	0.45906	0.00386395	0.0388567	1	0
PHC2	AMPL21080101	1912	3.639	3.039	3.642	9.162	9.227	10.447	3.44	9.612	2.39009	0.000567267	0.0205369	1	0
PHF11	AMPL2466265	51131	1.262	2.899	1.821	6.981	6.86	5.158	1.994	6.333	2.44923	0.00261673	0.0330296	1	0
PIK3CD	AMPL28237477	5293	5.05	6.218	5.362	17.809	18.454	20.501	5.54333	18.9213	3.04452	0.000528559	0.0204325	1	0
PIM1	AMPL10034410	5292	67.058	62.323	70.318	137.988	131.928	137.561	66.5663	135.826	2.02506	1.37734e-05	0.00917982	1	0
PKIG	AMPL12789608	11142	9.431	9.585	6.981	20.783	21.11	26.795	8.66567	22.896	2.47226	0.00458644	0.041827	1	0
PKNOX2	AMPL36959138	63876	3.342	3.366	3.946	0.238	0.048	0.393	3.55133	0.226333	0.269445	0.000344615	0.0188118	1	0
PLAC8	AMPL3124295	51316	0.446	0.748	0.607	4.522	3.43	3.978	0.600333	3.97667	3.10977	0.00279881	0.0342708	1	0
PLCB1	AMPL24695389	23236	6.758	9.491	8.195	3.054	2.802	2.098	8.148	2.65133	0.39914	0.0060913	0.0473336	1	0
PLEKHA2	AMPL36687960	59339	22.501	26.51	32.68	71.393	60.964	63.251	27.2303	65.2027	2.34509	0.000477035	0.0199997	1	0
PLEKHA4	AMPL37195611	57664	3.936	3.133	3.642	1.031	1.014	1.311	3.57033	1.11867	0.463569	0.00191675	0.0299996	1	0
PLOD1	AMPL3485750	5351	118.447	120.111	118.175	276.332	279.46	310.921	118.911	288.904	2.41766	0.00205187	0.0304495	1	0
PLXDC2	AMPL17663517	84898	2.079	1.964	1.821	8.329	7.101	6.163	1.95467	7.19767	2.77448	0.00653094	0.0486606	1	0
PLXNA3	AMPL32346330	55558	8.169	10.566	5.362	24.948	21.4	27.145	8.03233	24.4977	2.82293	0.000969069	0.0242143	1	0
PML	AMPL16637134	5371	11.362	11.127	8.297	22.251	19.13	25.091	10.262	22.1573	2.05624	0.00391344	0.0391948	1	0
PNPLA4	AMPL4811846	8228	0.371	0.608	0.405	4.125	3.526	4.546	0.461333	4.06567	3.46647	0.00226895	0.0314303	1	0
PODXL	AMPL26963052	5420	16.486	14.728	13.963	4.561	5.362	5.071	15.059	4.998	0.373498	0.00145845	0.0272005	1	0
PPFIBP2	AMPL8204325	8495	6.609	5.657	8.094	0.992	0.821	0.481	6.78667	0.764667	0.226627	0.00545863	0.0453989	1	0
PPP1R26	AMPL25059648	9858	23.244	26.743	24.485	9.598	8.502	8.699	24.824	8.933	0.384642	0.000977682	0.024368	1	0
PRAME	AMPL22478922	23532	265.188	279.683	280.161	107.328	109.852	106.831	275.011	108.004	0.394926	0.000297161	0.0181374	1	0
PRDM5	AMPL31841901	11107	0	0.047	0	2.737	2.947	2.098	0.0156667	2.594	3.53856	0.00472879	0.0423517	1	0
PRDM6	AMPL6051027	93166	0.223	0.748	0.202	1.824	2.126	1.923	0.391	1.95767	2.12629	0.00232906	0.0315825	1	0
PRKCQ	AMPL28940838	5588	16.635	17.954	18.111	0	0	0	17.5667	0	0.05386	0.000354554	0.0188118	1	0
PROCA1	AMPL34855050	147011	0.371	0.888	0.405	2.618	2.27	1.923	0.554667	2.27033	2.10356	0.00155223	0.0279087	1	0
PRRT4	AMPL10996289	401399	1.634	1.309	1.214	0.079	0.048	0.262	1.38567	0.129667	0.473522	0.00152441	0.0277059	1	0
PRSS21	AMPL12527986	10942	26.883	23.19	28.633	6.544	6.135	5.989	26.2353	6.22267	0.265195	0.0029686	0.035004	1	0
PSAT1	AMPL15771776	29968	497.626	577.834	610	269.074	241.828	203.041	561.82	237.981	0.424614	0.0014004	0.0267497	1	0
PSG4	AMPL11154556	5672	2.376	3.179	3.238	13.049	13.671	11.103	2.931	12.6077	3.46163	0.00146567	0.0272374	1	0
PTGIS	AMPL3151951	5740	53.394	59.471	55.951	1.507	1.208	1.268	56.272	1.32767	0.0406423	0.000499382	0.020104	1	0
PTN	AMPL7836045	5764	94.015	78.5	77.3	34.11	30.289	30.642	83.2717	31.6803	0.387797	0.00408056	0.0399976	1	0
PTPRD	AMPL7975771	5789	8.169	9.678	10.826	0.595	0.531	0.656	9.55767	0.594	0.15098	0.00359351	0.0378474	1	0
PTPRJ	AMPL8669756	5795	17.823	19.356	17.099	46.009	48.598	46.466	18.0927	47.0243	2.51533	6.55613e-06	0.00767531	1	0
PTPRM	AMPL2450024	5797	3.787	4.629	2.529	7.893	9.034	9.529	3.64833	8.81867	2.1123	0.00159458	0.028183	1	0
PTPRU	AMPL28364626	10076	2.302	2.151	2.226	0.397	0.29	0.219	2.22633	0.302	0.403554	5.86298e-06	0.00767531	1	0
RAB15	AMPL22071570	376267	8.392	8.416	6.88	4.125	3.285	2.929	7.896	3.44633	0.499813	0.00151188	0.02758	1	0
RAB3A	AMPL11239137	5864	3.045	2.665	2.529	18.007	16.763	16.873	2.74633	17.2143	4.86191	8.39056e-05	0.01145	1	0
RAB3B	AMPL8129820	5865	6.015	5.236	6.577	17.055	18.84	14.381	5.94267	16.7587	2.5579	0.00463679	0.0419287	1	0
RASA3	AMPL13647274	22821	20.645	22.91	19.628	49.46	52.51	54.159	21.061	52.043	2.40438	5.49056e-05	0.0109042	1	0
RASSF2	AMPL16447627	9770	4.01	4.582	4.553	1.706	1.836	1.311	4.38167	1.61767	0.486404	0.00019947	0.0154942	1	0
RBM47	AMPL5063047	54502	2.302	3.507	2.226	10.074	7.681	7.475	2.67833	8.41	2.55822	0.0046143	0.0418445	1	0
RDH10	AMPL16249241	157506	36.165	40.115	36.323	15.707	16.183	13.9	37.5343	15.2633	0.422048	0.000272874	0.0175667	1	0
REEP6	AMPL18111515	92840	1.337	0.935	1.315	3.966	4.686	5.245	1.19567	4.63233	2.5652	0.00311956	0.0357467	1	0
RFPL4A	AMPL5391510	342931	8.317	7.434	8.297	0.079	0.097	0	8.016	0.0586667	0.117421	0.000603817	0.0206515	1	0
RGMB	AMPL114107	285704	18.12	23.097	24.89	69.569	68.79	60.584	22.0357	66.3143	2.92218	0.000210744	0.0155654	1	0
ARHGEF28	AMPL4811807	64283	69.583	78.22	73.86	171.463	174.922	156.226	73.8877	167.537	2.25053	0.000534176	0.0204965	1	0
RIMKLB	AMPL31793304	57494	5.495	7.901	7.184	0.714	0.58	1.137	6.86	0.810333	0.230322	0.00521174	0.0444314	1	0
RIN2	AMPL10650735	54453	15.892	15.195	14.57	33.793	35.12	36.193	15.219	35.0353	2.2218	5.45139e-05	0.0109042	1	0
RNF141	AMPL33147422	50862	10.619	13.185	13.254	30.342	31.303	27.145	12.3527	29.5967	2.29143	0.000328095	0.0183701	1	0
RNF220	AMPL32431412	55182	3.639	4.816	3.541	9.876	8.889	8.961	3.99867	9.242	2.04895	0.000362558	0.0189676	1	0
ROBO2	AMPL11235307	6092	3.193	2.104	2.226	9.876	10.434	9.092	2.50767	9.80067	3.07916	8.20606e-05	0.01145	1	0
RPL22L1	AMPL1941539	200916	196.57	254.482	236.857	43.272	44.636	32.521	229.303	40.143	0.178647	0.00302747	0.0352892	1	0
RRAS2	AMPL12995195	22800	45.522	49.7	44.316	106.059	101.108	116.142	46.5127	107.77	2.28928	0.00109682	0.0250823	1	0
SARM1	AMPL25635702	23098	8.986	11.969	11.433	25.107	22.994	20.282	10.796	22.7943	2.01715	0.00170761	0.0290864	1	0
SCN1B	AMPL22117351	6324	12.847	11.922	10.32	4.561	4.589	4.109	11.6963	4.41967	0.426869	0.00398009	0.0394757	1	0
SCN5A	AMPL7364074	6331	16.115	16.037	17.706	4.641	6.618	6.12	16.6193	5.793	0.385542	9.26858e-05	0.011891	1	0
SCN8A	AMPL26102172	6334	1.114	1.496	1.214	0	0	0	1.27467	0	0.439625	0.00397734	0.039471	1	0
SDC1	AMPL11313720	6382	47.379	38.058	38.751	14.437	13.14	16.654	41.396	14.7437	0.371348	0.00357044	0.0376502	1	0
SDR42E1	AMPL34614211	93517	0	0	0	6.465	5.604	4.677	0	5.582	6.582	0.00422291	0.0404406	1	0
SEMA3B	AMPL30391910	102465526,8	0.52	0.327	1.518	2.935	3.14	3.934	0.788333	3.33633	2.42479	0.00330443	0.0366485	1	0
2003-09-01	AMPL34549016	55964	25.472	27.351	28.127	10.273	10.966	9.529	26.9833	10.256	0.402239	0.000155249	0.0152587	1	0
2005-09-01	AMPL11157102	2812,5413	32.824	30.39	26.61	7.615	8.502	9.66	29.9413	8.59233	0.310017	0.00189521	0.0299644	1	0
SERINC2	AMPL15697898	347735	12.03	11.081	11.939	29.351	28.26	31.56	11.6833	29.7237	2.42237	0.000686239	0.0216114	1	0
SERPINE1	AMPL3783081	5054	189.367	184.024	205.492	474.449	458.247	489.265	192.961	473.987	2.44888	1.56944e-05	0.00917982	1	0
SETD6	AMPL7366279	79918	0.149	1.309	1.113	9.043	9.178	9.311	0.857	9.17733	5.48052	0.000615116	0.0206515	1	0
SFTA1P	AMPL19273362	207107	3.193	3.086	4.958	96.222	90.529	94.898	3.74567	93.883	19.9936	4.31128e-05	0.010485	1	0
SH3RF2	AMPL34725014	153769	19.159	21.694	16.897	43.153	52.172	44.936	19.25	46.7537	2.35821	0.00159273	0.028183	1	0
SLAMF7	AMPL35882642	57823	0.743	0.842	1.821	38.195	35.651	33.133	1.13533	35.6597	17.1681	0.00054843	0.0204965	1	0
SLC12A7	AMPL12418535	10723	4.084	3.974	5.362	0	0.048	0	4.47333	0.016	0.185627	0.00488454	0.0430142	1	0
SLC16A9	AMPL21485890	220963	11.139	11.081	10.725	4.204	3.285	3.672	10.9817	3.72033	0.393963	9.48916e-05	0.011891	1	0
SLC17A9	AMPL35198092	63910	1.04	1.356	0.911	4.76	4.154	5.683	1.10233	4.86567	2.79007	0.00452087	0.0417387	1	0
SLC19A3	AMPL14176682	80704	4.678	5.891	4.857	2.023	1.594	1.399	5.142	1.672	0.435037	0.00211228	0.0305524	1	0
SLC1A3	AMPL30223488	6507	5.495	6.452	6.981	2.261	1.353	1.311	6.30933	1.64167	0.36141	0.000736832	0.0219365	1	0
SLC1A7	AMPL12601472	6512	0.743	0.748	0.607	6.346	5.362	6.863	0.699333	6.19033	4.23127	0.0029639	0.0349724	1	0
SLC22A17	AMPL31010066	51310	2.154	2.571	2.631	0.04	0	0.044	2.452	0.028	0.297798	0.00178243	0.0293909	1	0
SLC22A18	AMPL21728015	5002	0.446	0.281	0.405	1.904	1.642	1.748	0.377333	1.76467	2.00726	0.000138947	0.0143554	1	0
SLC24A3	AMPL32450120	57419	6.535	9.538	7.184	0	0	0	7.75233	0	0.114255	0.00678346	0.0496795	1	0
SLC25A12	AMPL11191183	8604	9.06	10.146	10.32	4.442	4.058	3.715	9.842	4.07167	0.46778	0.000460437	0.0198634	1	0
SLC38A1	AMPL3039833	81539	13.887	17.206	15.581	49.103	46.762	46.16	15.558	47.3417	2.91954	8.95163e-06	0.00818089	1	0
SLC39A13	AMPL1978206	91252	4.233	3.647	2.428	11.106	10.338	14.25	3.436	11.898	2.90757	0.00482428	0.0427437	1	0
SLCO2A1	AMPL27703553	6578	6.906	5.33	5.868	2.221	1.932	2.229	6.03467	2.12733	0.44456	0.00552648	0.0457213	1	0
SMARCB1	AMPL11535288	6598	65.499	60.827	55.243	30.263	26.859	27.713	60.523	28.2783	0.475892	0.00217604	0.0309447	1	0
SNAI1	AMPL29740812	6615	6.684	6.359	5.261	0	0	0	6.10133	0	0.140819	0.00247096	0.0322955	1	0
SNED1	AMPL2412549	25992	3.119	3.834	3.238	0.952	0.676	1.442	3.397	1.02333	0.460162	0.000828904	0.0228194	1	0
SNTG2	AMPL30692694	54221	1.559	1.964	1.416	0	0	0	1.64633	0	0.377881	0.00489542	0.0430663	1	0
SORT1	AMPL7304056	6272	105.971	126.75	131.025	273.04	283.083	234.076	121.249	263.4	2.1628	0.00174092	0.0292482	1	0
SOX13	AMPL27246965	9580	4.753	6.265	6.475	13.842	11.449	15.343	5.831	13.5447	2.12921	0.00494462	0.0432437	1	0
SPARC	AMPL10760438	6678	332.766	338.827	312.538	738.922	732.055	762.463	328.044	744.48	2.2656	2.66622e-06	0.00462776	1	0
SPATA7	AMPL32066544	55812	19.234	18.935	21.146	10.669	8.164	7.912	19.7717	8.915	0.477333	0.000410726	0.0193939	1	0
SPOCD1	AMPL36207718	90853	18.343	16.504	13.861	34.428	37.68	37.33	16.236	36.4793	2.17448	0.000173153	0.0152587	1	0
SPOCK1	AMPL30265253	6695	113.323	110.807	111.093	25.622	29.274	25.659	111.741	26.8517	0.247041	1.32896e-06	0.00451822	1	0
SPTBN2	AMPL13824030	6712	20.422	17.486	19.73	7.893	5.604	9.179	19.2127	7.55867	0.423431	0.000589114	0.020582	1	0
SRGN	AMPL7471702	5552	160.405	155.598	141.244	453.705	466.459	382.434	152.416	434.199	2.83673	0.00321355	0.0362197	1	0
SRRD	AMPL505852	402055	47.453	53.487	56.356	25.107	26.424	23.429	52.432	24.9867	0.48635	0.00250776	0.0324587	1	0
SSX1	AMPL29002203	6756	89.039	70.178	66.777	0.04	0	0.044	75.3313	0.028	0.0134676	0.00417402	0.0402576	1	0
SSX2	AMPL11221781	6757,727837	2.005	2.291	1.72	0	0	0	2.00533	0	0.332742	0.00334437	0.0367864	1	0
SSX4	AMPL29555263	548313,6759	0.074	0.561	0.202	12.375	10.628	10.884	0.279	11.2957	9.6135	0.000681348	0.0215954	1	0
SSX4B	AMPL5028371	548313,6759	0.074	0.187	0	6.505	6.715	6.207	0.087	6.47567	6.87734	6.15941e-05	0.0110834	1	0
ST6GAL1	AMPL8116702	6480	6.684	5.891	5.565	0	0	0.175	6.04667	0.0583333	0.150189	0.00120313	0.0259735	1	0
ST6GALNAC4	AMPL15910462	27090	14.555	12.437	12.546	25.741	28.308	30.948	13.1793	28.3323	2.06867	0.00179152	0.0294132	1	0
STC1	AMPL7139620	6781	7.129	7.107	7.184	71.076	58.307	54.771	7.14	61.3847	7.66396	0.00411505	0.0401039	1	0
STEAP1	AMPL12104833	26872	14.555	16.972	14.367	3.887	4.638	3.235	15.298	3.92	0.301878	0.000711041	0.0218358	1	0
STMN3	AMPL31047937	50861	5.792	7.901	6.475	1.745	1.836	3.715	6.72267	2.432	0.444406	0.0043278	0.0407696	1	0
STON2	AMPL17071180	85439	15.224	16.598	14.974	5.632	4.251	3.453	15.5987	4.44533	0.328058	0.000111087	0.012782	1	0
STOX2	AMPL31816527	56977	1.931	2.197	1.72	0	0	0	1.94933	0	0.33906	0.00248727	0.0323383	1	0
STXBP6	AMPL24746763	29091	8.02	8.79	7.386	0.159	0.048	0.044	8.06533	0.0836667	0.11954	0.00119949	0.0259595	1	0
SWAP70	AMPL24702221	23075	50.052	47.549	44.012	98.126	97.727	97.302	47.2043	97.7183	2.04791	0.000501528	0.020104	1	0
SYDE2	AMPL15464268	84144	10.694	9.959	11.231	4.125	4.251	3.584	10.628	3.98667	0.42885	0.000220764	0.0158339	1	0
SYNC	AMPL15423940	81493	4.01	4.114	3.137	16.738	18.26	15.518	3.75367	16.8387	3.75261	0.00063841	0.0208328	1	0
TAG	AMPL37976675	.	2.079	1.403	1.012	4.601	4.251	5.377	1.498	4.743	2.29904	0.00104607	0.0247801	1	0
TAGLN	AMPL10759047	6876	23.912	22.255	19.426	58.146	65.07	75.14	21.8643	66.1187	2.93552	0.00429909	0.0406574	1	0
TBX20	AMPL3173351	57057	13.664	12.063	17.403	0	0	0.087	14.3767	0.029	0.0669196	0.00596084	0.0469217	1	0
TDO2	AMPL26889443	6999	28.813	38.385	29.847	0.04	0.242	0.044	32.3483	0.108667	0.033245	0.00435502	0.0408721	1	0
TESC	AMPL31177615	54997	2.451	2.571	2.833	0	0	0	2.61833	0	0.27637	0.000925158	0.0239314	1	0
TFAP2B	AMPL9145411	7021	0.074	0.14	0.101	4.879	5.362	4.633	0.105	4.958	5.39186	0.000904107	0.0236691	1	0
TFAP2C	AMPL7268315	7022	2.079	2.244	2.428	9.004	9.178	10.141	2.25033	9.441	3.21229	0.000624518	0.0207164	1	0
TGFB2	AMPL3606742	7042	65.944	81.399	86.709	270.541	273.132	242.644	78.0173	262.106	3.32972	0.000130753	0.0139212	1	0
TGIF2	AMPL8217475	60436	10.991	13.418	13.861	6.029	5.845	5.202	12.7567	5.692	0.486455	0.00547197	0.0454222	1	0
TGIF2LX	AMPL34376930	90316	1.559	2.244	2.732	22.806	20.482	23.473	2.17833	22.2537	7.31631	0.000325047	0.0183319	1	0
TGM2	AMPL29137842	7052	21.313	22.302	18.212	123.352	113.427	124.141	20.609	120.307	5.61371	0.000184007	0.0152587	1	0
THAP7	AMPL129771	80764	60.672	66.251	64.45	28.637	28.743	27.801	63.791	28.3937	0.453669	0.000811973	0.0228049	1	0
THOC6	AMPL36719511	79228	34.309	37.497	32.883	17.293	13.671	14.731	34.8963	15.2317	0.452182	0.000230963	0.0159714	1	0
THY1	AMPL27649163	7070	0	0.187	0	360.497	381.679	406.606	0.0623333	382.927	361.4	0.000604423	0.0206515	1	0
TIMP2	AMPL11744323	7077	54.359	61.154	54.434	113.516	110.528	123.223	56.649	115.756	2.02529	0.000310533	0.0182212	1	0
TIMP3	AMPL2912361	7078	1.114	1.496	1.416	73.456	72.22	75.621	1.342	73.7657	31.9239	7.82682e-05	0.011416	1	0
TLE4	AMPL13492481	7091	18.491	21.133	18.212	70.719	74.974	65.349	19.2787	70.3473	3.51834	0.000638889	0.0208328	1	0
TM4SF19	AMPL7115941	116211	0.965	1.122	0.607	4.403	5.072	5.377	0.898	4.95067	3.13523	0.000522577	0.0203828	1	0
TMEFF2	AMPL32041284	23671	0.149	0.047	0.202	4.918	4.927	3.497	0.132667	4.44733	4.8093	0.0056754	0.0461129	1	0
TMEM158	AMPL24182904	25907	15.521	13.792	11.231	36.966	36.376	40.084	13.5147	37.8087	2.67376	7.18386e-05	0.0111085	1	0
TMEM171	AMPL16935650	134285	4.901	4.114	4.047	22.925	20.144	16.829	4.354	19.966	3.91595	0.00552164	0.0457213	1	0
TMEM200C	AMPL4119226	645369	7.278	6.779	5.666	0.198	0.29	0.35	6.57433	0.279333	0.168904	0.00268042	0.0335188	1	0
TMEM40	AMPL33249673	55287	0.965	0.514	0.405	5.196	5.217	5.77	0.628	5.39433	3.92772	2.54075e-05	0.00965217	1	0
TMEM45A	AMPL33651218	55076	4.604	6.452	4.755	26.812	22.028	23.91	5.27033	24.25	4.0269	0.000896299	0.0236415	1	0
TMSB15A	AMPL36847403	11013,28653	25.026	31.653	30.556	9.4	10.338	8.48	29.0783	9.406	0.345963	0.00373848	0.0383093	1	0
TMSB4X	AMPL36857925	7114	1016.04	1013.21	1081.39	2260.4	2442.63	2456.29	1036.88	2386.44	2.3003	0.00040094	0.0193939	1	0
TMX4	AMPL36803248	56255	57.256	66.064	71.33	28.319	28.936	29.505	64.8833	28.92	0.454136	0.00616665	0.0475498	1	0
TNC	AMPL11893272	3371	5.347	5.517	6.577	18.602	19.082	17.266	5.81367	18.3167	2.83499	5.0101e-05	0.0109042	1	0
TNFAIP2	AMPL28760504	7127	0.074	0.047	0	4.522	3.913	5.114	0.0403333	4.51633	5.30247	0.00289738	0.0347517	1	0
TNFAIP8	AMPL25077854	25816	10.619	10.379	11.433	4.125	3.961	5.333	10.8103	4.473	0.463408	0.000234666	0.016085	1	0
TNFRSF1B	AMPL2237194	7133	0	0	0	0.952	1.063	1.268	0	1.09433	2.09433	0.00353882	0.037499	1	0
TP53INP1	AMPL16209573	94241	0.223	0.094	0.202	1.507	1.546	1.137	0.173	1.39667	2.04319	0.00347312	0.0371901	1	0
TP73	AMPL27724026	7161	1.411	1.449	1.821	0.119	0.193	0.219	1.56033	0.177	0.459706	0.00327558	0.0364293	1	0
TPCN1	AMPL2262006	53373	18.937	26.089	26.205	69.688	64.346	62.508	23.7437	65.514	2.68812	0.000110333	0.012782	1	0
TPM1	AMPL311689	7168	196.05	253.734	220.972	575.352	649.256	523.885	223.585	582.831	2.5996	0.00188954	0.0299644	1	0
TPP1	AMPL6583482	1200	17.154	22.535	29.139	63.857	69.998	68.846	22.9427	67.567	2.8638	0.000648081	0.0209865	1	0
TRAM2	AMPL12773359	9697	80.722	91.919	88.632	183.124	181.202	164.618	87.091	176.315	2.01286	0.000357336	0.0188519	1	0
TREML3P	AMPL18830736	340206	2.451	2.01	2.631	0	0.048	0	2.364	0.016	0.302021	0.00291022	0.0347517	1	0
TRIB3	AMPL35442608	57761	37.131	32.821	37.84	11.066	10.29	12.808	35.9307	11.388	0.335439	0.000492707	0.020104	1	0
TRIM14	AMPL18002186	9830	31.858	37.684	34.704	18.404	17.246	14.337	34.7487	16.6623	0.49407	0.000725066	0.0218869	1	0
TRIM8	AMPL14559391	81603	31.635	29.736	25.294	54.735	60.626	64.431	28.8883	59.9307	2.03861	0.000737138	0.0219365	1	0
TRO	AMPL1884786	7216	10.174	8.837	11.332	1.031	0.821	0.918	10.1143	0.923333	0.17305	0.00290863	0.0347517	1	0
TSPAN33	AMPL15981162	340348	8.837	7.808	9.511	4.165	3.382	3.191	8.71867	3.57933	0.471189	0.00104633	0.0247801	1	0
TSPAN7	AMPL28518844	7102	10.322	10.005	12.141	4.006	3.478	2.579	10.8227	3.35433	0.368304	0.000762355	0.0222764	1	0
TTYH2	AMPL18600400	94015	3.045	3.834	3.238	0.198	0.145	0.087	3.37233	0.143333	0.261493	0.00237002	0.0318959	1	0
TUBA3C	AMPL27439375	113457,7278	3.268	3.787	2.934	0	0.097	0	3.32967	0.0323333	0.238433	0.00250602	0.0324587	1	0
TUBB2B	AMPL15892862	347733	0	0	0	1.666	1.256	1.137	0	1.353	2.353	0.00686783	0.0499601	1	0
TUBB4A	AMPL28583727	10382	8.911	8.509	8.6	3.213	2.947	4.415	8.67333	3.525	0.467781	0.0024827	0.032303	1	0
UGCG	AMPL10422000	7357	28.145	36.047	33.793	89.202	90.287	72.78	32.6617	84.0897	2.52779	0.00272121	0.0337613	1	0
UNC5B	AMPL16150666	219699	3.342	2.431	2.631	0.476	0.725	0.393	2.80133	0.531333	0.402841	0.00410335	0.0400458	1	0
VAMP3	AMPL29717125	9341	47.824	42.546	46.946	128.27	117.629	121.518	45.772	122.472	2.63988	9.93371e-05	0.011891	1	0
VAT1	AMPL28102172	10493	173.475	172.289	182.12	433.12	427.813	471.955	175.961	444.296	2.51635	0.000899262	0.0236415	1	0
VCAM1	AMPL2878201	7412	0.446	0.234	0.405	2.419	1.739	1.923	0.361667	2.027	2.22301	0.00459416	0.041827	1	0
VCAN	AMPL27709723	1462	58.221	59.284	54.636	33.476	24.395	25.047	57.3803	27.6393	0.490565	0.00161893	0.0282693	1	0
VCL	AMPL25437307	7414	4.381	4.348	2.732	18.761	20.048	18.009	3.82033	18.9393	4.13651	2.5301e-05	0.00965217	1	0
VEGFA	AMPL10527403	7422	22.947	20.946	20.438	49.182	46.424	46.247	21.4437	47.2843	2.15136	2.07384e-05	0.00917982	1	0
VIPR1	AMPL29013101	7433	0	0.094	0	10.312	9.903	8.218	0.0313333	9.47767	10.1593	0.00224625	0.0313028	1	0
WDR66	AMPL34318931	144406	0.594	0.421	0.607	3.133	3.43	2.404	0.540667	2.989	2.58914	0.00631788	0.0480331	1	0
WDR69	AMPL16685081	.	8.911	7.2	7.588	2.657	2.126	2.972	7.89967	2.585	0.402824	0.00160135	0.0282001	1	0
WNT5A	AMPL10576929	7474	4.01	5.61	3.541	11.304	9.13	9.136	4.387	9.85667	2.01535	0.00246614	0.0322955	1	0
WWC3	AMPL32179876	55841	1.188	1.73	2.327	29.827	25.941	24.785	1.74833	26.851	10.1338	0.00129937	0.0264088	1	0
ZFP92	AMPL2529604	139735	4.976	4.909	4.249	0.04	0	0	4.71133	0.0133333	0.177425	0.00118127	0.0257684	1	0
ZFPM2	AMPL12889494	23414	12.327	10.8	12.951	1.587	2.222	1.792	12.026	1.867	0.220098	0.00106963	0.0249405	1	0
ZIC1	AMPL9760350	7545	0	0	0	2.657	1.884	2.317	0	2.286	3.286	0.00471957	0.0423517	1	0
ZNF187	AMPL35307549	.	13.59	16.27	15.784	6.465	5.314	5.639	15.2147	5.806	0.419743	0.00149589	0.0274462	1	0
ZNF204P	AMPL21235167	7754	5.495	5.751	5.464	2.618	1.739	2.142	5.57	2.16633	0.481938	0.0012442	0.0261844	1	0
ZNF208	AMPL12785489	7757	2.748	2.805	3.541	0.952	0.435	0.656	3.03133	0.681	0.416984	0.00158755	0.028183	1	0
ZNF214	AMPL13735619	7761	3.862	2.758	3.035	0	0	0	3.21833	0	0.23706	0.00522559	0.044461	1	0
ZNF229	AMPL24237037	7772	0.594	0.935	1.315	3.927	4.203	4.502	0.948	4.21067	2.67488	0.00016796	0.0152587	1	0
ZNF30	AMPL4900661	90075	12.03	14.821	15.581	5.156	6.038	5.071	14.144	5.42167	0.42404	0.00516533	0.0441759	1	0
ZNF311	AMPL219450	282890	5.05	4.488	4.553	1.547	1.594	1.442	4.697	1.52767	0.443684	0.000955589	0.0242132	1	0
ZNF323	AMPL5922429	.	86.515	101.924	82.561	25.662	19.951	19.933	90.3333	21.8487	0.250168	0.00201241	0.0302681	1	0
ZNF397	AMPL3105444	84307	7.426	7.761	7.588	3.332	3.382	2.841	7.59167	3.185	0.4871	7.24438e-05	0.0111085	1	0
ZNF461	AMPL17255651	92283	1.188	0.795	0.607	4.165	3.382	3.104	0.863333	3.55033	2.44204	0.00231135	0.0315068	1	0
ZNF483	AMPL16551541	158399	0	0	0	5.434	5.072	4.371	0	4.959	5.959	0.00196778	0.0299996	1	0
ZNF486	AMPL18069738	90649	1.708	1.309	2.631	14.636	14.975	15.037	1.88267	14.8827	5.50971	0.00016593	0.0152587	1	0
ZNF516	AMPL25068880	9658	8.911	9.772	8.701	0	0	0	9.128	0	0.0987362	0.000643012	0.0209003	1	0
ZNF521	AMPL25014005	25925	6.164	6.031	6.577	0	0	0.044	6.25733	0.0146667	0.139813	0.000317517	0.0182212	1	0
ZNF568	AMPL22217056	374900	3.713	3.787	3.845	9.955	10	9.354	3.78167	9.76967	2.25228	0.00043572	0.0195749	1	0
ZNF607	AMPL16424139	101927758,8	0.965	1.683	2.125	6.822	5.555	7.256	1.591	6.54433	2.91175	0.00113129	0.025402	1	0
ZNF641	AMPL9208599	121274	4.53	4.395	5.666	2.459	1.642	1.224	4.86367	1.775	0.473253	0.00242539	0.0320877	1	0
ZNF669	AMPL15065900	79862	2.822	3.927	2.125	10.471	9.13	8.436	2.958	9.34567	2.61386	0.000697629	0.0216614	1	0
ZNF682	AMPL16409194	91120	0.223	0.234	0.405	3.094	3.188	2.798	0.287333	3.02667	3.12791	0.000135694	0.0141882	1	0
ZNF702P	AMPL20235576	79986	1.04	0.982	0.911	14.993	16.376	15.605	0.977667	15.658	8.42306	0.000337869	0.0186301	1	0
ZNF714	AMPL21836830	148206	23.467	23.658	25.193	12.296	11.014	8.961	24.106	10.757	0.468294	0.000493685	0.020104	1	0
ZNF732	AMPL1502812	654254	0.074	0	0	4.284	4.541	3.978	0.0246667	4.26767	5.14086	0.000592042	0.020582	1	0
ZNF737	AMPL9410214	100129842	1.559	0.935	1.416	6.584	8.067	8.524	1.30333	7.725	3.78799	0.00230028	0.0314525	1	0
ZNF780A	AMPL2511997	101929205,3	27.551	28.613	25.497	13.604	11.497	11.321	27.2203	12.1407	0.465645	0.00013813	0.0143554	1	0
ZNF84	AMPL6335962	100287515,8	4.53	4.161	4.958	11.066	10.29	11.059	4.54967	10.805	2.12715	2.9905e-05	0.0100893	1	0
ZNF85	AMPL8942369	7639	0.817	1.59	1.214	10.312	10.676	11.846	1.207	10.9447	5.41217	0.000204009	0.0155654	1	0
ZNF850	AMPL7144130	342892	5.347	5.61	5.362	14.556	15.362	13.245	5.43967	14.3877	2.38951	0.00206255	0.0304691	1	0
ZNF90	AMPL13705654	7643	2.005	3.413	4.047	13.803	13.236	11.89	3.155	12.9763	3.36374	0.000147917	0.015014	1	0
ZSCAN18	AMPL6149265	65982	0	0.047	0	2.856	2.512	3.191	0.0156667	2.853	3.79357	0.0022645	0.0313938	1	0
HOTAIRM1	AMPL37688006	100506311	2.525	2.384	1.72	6.267	5.266	4.939	2.20967	5.49067	2.02222	0.00210393	0.0305078	1	0
LINC00161	AMPL19315851	118421	0.743	3.553	1.416	8.528	9.468	7.912	1.904	8.636	3.31818	0.00280791	0.034346	1	0
LOC100294145	AMPL38208817	.	62.825	59.611	60.302	20.744	26.086	24.435	60.9127	23.755	0.399837	6.83766e-05	0.0110834	1	0
LOC439949	AMPL38163227	.	8.317	8.79	9.41	0	0	0	8.839	0	0.101636	0.000639734	0.0208328	1	0
MIR22HG	AMPL18936376	407004,8498	0.371	0.514	0.202	2.102	2.029	1.399	0.362333	1.84333	2.08711	0.00623081	0.0478956	1	0
TEKT4P2	AMPL37783855	100132288,100233156,727764	0.223	0.047	0.101	1.309	1.208	1.355	0.123667	1.29067	2.03856	4.17254e-05	0.010485	1	0
EMR2	AMPL24929980	30817	1.857	1.543	1.821	0	0	0	1.74033	0	0.364919	0.00161706	0.0282652	1	0
AKR1C1	AMPL9888159	1645	225.532	267.387	267.008	37.72	32.028	26.795	253.309	32.181	0.130475	0.00134793	0.0266469	1	0
SOWAHC	AMPL37310327	65124	39.433	33.943	30.252	14.12	14.927	21.069	34.5427	16.7053	0.498143	0.00368435	0.0381303	1	0
NREP	AMPL5262946	9315	26.289	26.323	27.318	96.46	106.47	104.34	26.6433	102.423	3.74135	0.000718929	0.0218358	1	0
CARD16	AMPL18157284	114769	2.079	1.917	2.024	17.65	16.57	17.354	2.00667	17.1913	6.05033	0.000174315	0.0152587	1	0
CSAG3	AMPL2584588	.	7.946	7.294	9.713	1.309	1.739	1.399	8.31767	1.48233	0.266411	0.00461379	0.0418445	1	0
FXYD6	AMPL9088949	100533181,5	5.198	4.395	4.654	0	0	0	4.749	0	0.173943	0.0012367	0.0261844	1	0
GAGE12J	AMPL4081262	100008586,100132399,2576,2577,2578,645073,729396,729408,729422,729431,729442	1.857	1.59	1.518	0.119	0.048	0.087	1.655	0.0846667	0.408537	0.0016138	0.028265	1	0
GAGE2D	AMPL1226599	100101629,7	1.708	1.169	1.416	0.04	0.145	0.044	1.431	0.0763333	0.442753	0.00509768	0.0438822	1	0
KIF1A	AMPL27588726	547	16.189	16.738	16.897	0.119	0.338	0.262	16.608	0.239667	0.0704036	2.61365e-05	0.00965217	1	0
LINC00263	AMPL19302815	.	11.362	10.146	12.647	32.048	25.99	27.32	11.385	28.4527	2.37809	0.00275416	0.0339833	1	0
LINC00665	AMPL37531651	100506930	19.159	21.133	20.64	49.896	46.81	52.104	20.3107	49.6033	2.37455	0.000448468	0.019646	1	0
APCDD1L-AS1	AMPL38010013	149773	122.606	135.727	119.693	39.782	40.627	38.466	126.009	39.625	0.31986	0.00142849	0.0269211	1	0
PGM5-AS1	AMPL20407289	572558	0.965	1.496	0.809	4.046	2.995	2.972	1.09	3.33767	2.07544	0.00492382	0.0431632	1	0
LOC92249	AMPL20019551	.	6.386	8.088	5.261	15.826	15.072	11.846	6.57833	14.248	2.01205	0.00461127	0.0418445	1	0
MAGEA2B	AMPL15609346	266740,4101	12.996	10.613	11.332	0.119	0	0.044	11.647	0.0543333	0.0833663	0.00180906	0.0295946	1	0
MIR100HG	AMPL21258176	.	8.02	6.031	6.374	33.912	36.086	27.757	6.80833	32.585	4.30117	0.00329901	0.0366353	1	0
BLOC1S5	AMPL6907816	63915	26.957	32.447	33.186	10.947	10.434	10.185	30.8633	10.522	0.361607	0.00426798	0.0405638	1	0
PCDHGC3	AMPL11260938	5098	0.594	0.935	0.202	2.102	1.981	2.404	0.577	2.16233	2.00528	0.00295428	0.0349301	1	0
RPSAP52	AMPL18877912	204010	1.04	1.449	1.214	3.411	4.348	4.24	1.23433	3.99967	2.23765	0.00264702	0.0332448	1	0
SPANXA2	AMPL35393861	30014,72871	10.471	9.398	9.308	0	0	0.044	9.72567	0.0146667	0.0946017	0.000727642	0.0219076	1	0
SYNGR1	AMPL28888671	9145	5.124	4.395	4.654	0.992	0.628	1.748	4.72433	1.12267	0.370815	0.000791062	0.0224721	1	0
TCF4	AMPL1785000	6925	4.678	6.078	5.767	1.031	0.918	0.831	5.50767	0.926667	0.296061	0.00379745	0.038613	1	0
TNIP1	AMPL29191291	10318	131.963	113.706	106.945	274.587	271.634	293.174	117.538	279.798	2.36885	4.64732e-05	0.0107877	1	0
ZNF595	AMPL22093563	152687,2554	37.948	45.772	44.417	1.547	1.159	0.874	42.7123	1.19333	0.0501765	0.00159869	0.0281997	1	0
ABCC10	AMPL7136100	89845	8.689	7.855	7.588	9.321	8.502	10.578	8.044	9.467	1.15734	0.0638179	0.166774	0	1
ABL1	AMPL28966626	25	94.832	114.641	110.284	84.919	84.2	78.2	106.586	82.4397	0.775565	0.0221085	0.0901103	0	1
ADARB1	AMPL31054623	104	38.393	46.567	44.822	68.934	69.95	79.992	43.2607	72.9587	1.67098	0.00171773	0.0291374	0	1
ADRA1B	AMPL6138108	147	1.485	1.917	1.619	1.904	1.401	2.36	1.67367	1.88833	1.08029	0.267636	0.328433	0	1
ADRA2A	AMPL6617716	150	0	0.327	0	0	0	0	0.109	0	0.901713	0.211325	0.286054	0	1
AGBL4	AMPL17185985	84871	0	0	0	0	0	0	0	0	1	NA	NA	0	1
ALDH1A2	AMPL27274196	101928635,9	0	0.047	0	0	0.048	0	0.0156667	0.016	1.00033	0.494418	0.495961	0	1
ALDH7A1	AMPL6844965	501	81.539	80.744	62.528	64.968	65.602	62.071	74.937	64.2137	0.858786	0.111881	0.23003	0	1
ATP2B1	AMPL7539040	490	22.575	22.115	20.944	23.917	20.386	17.397	21.878	20.5667	0.942681	0.281316	0.339389	0	1
ATP2B2	AMPL6492063	491	0	0.421	0	0	0	0	0.140333	0	0.876937	0.211325	0.286054	0	1
ATP6V1E1	AMPL7388751	529	220.631	216.565	224.716	229.292	236.032	214.187	220.637	226.504	1.02647	0.233383	0.300752	0	1
ATP9A	AMPL27668277	10079	16.56	20.665	16.188	14.596	13.961	12.502	17.8043	13.6863	0.781008	0.0431567	0.131879	0	1
ATXN1	AMPL3483603	6310	30.224	34.364	36.93	24.948	28.115	26.402	33.8393	26.4883	0.789003	0.0229668	0.0917878	0	1
BAHCC1	AMPL3009659	.	1.634	2.618	2.428	4.958	4.154	4.021	2.22667	4.37767	1.66663	0.00345075	0.0371076	0	1
BANP	AMPL10680813	54971	14.927	12.016	8.398	14.755	11.884	13.026	11.7803	13.2217	1.11278	0.269733	0.330073	0	1
BCAM	AMPL28886970	4059	8.689	10.286	8.6	5.672	6.135	6.382	9.19167	6.063	0.693017	0.00945861	0.0580642	0	1
BCL2L10	AMPL32679360	10017	0	0	0	0	0	0	0	0	1	NA	NA	0	1
BET3L	AMPL5263839	.	0	0.047	0	0	0	0	0.0156667	0	0.984575	0.211325	0.286054	0	1
C12orf74	AMPL3881736	338809	0	0	0	0	0	0	0	0	1	NA	NA	0	1
C14orf37	AMPL3855528	145407	0.594	0.421	0.506	0.119	0.097	0.044	0.507	0.0866667	0.721079	0.00303141	0.0352892	0	1
EMC10	AMPL21704861	284361	33.195	25.341	25.294	20.783	16.57	37.286	27.9433	24.8797	0.894149	0.344118	0.389695	0	1
C3orf67	AMPL20764047	200844	1.559	1.496	2.732	1.23	2.077	1.311	1.929	1.53933	0.866963	0.235988	0.302671	0	1
C6orf222	AMPL120505	389384	0	0	0	0	0	0	0	0	1	NA	NA	0	1
CAB39L	AMPL15478945	81617	0.149	0.187	0	0.357	0.676	0.306	0.112	0.446333	1.30066	0.0416923	0.128902	0	1
CADPS	AMPL9090258	8618	0	0	0	0	0	0	0	0	1	NA	NA	0	1
CAP2	AMPL27521934	10486	97.505	129.041	93.488	85.276	81.64	79.031	106.678	81.9823	0.770653	0.0780195	0.18871	0	1
CDC40	AMPL31280162	51362	41.809	43.762	41.078	32.206	29.999	29.724	42.2163	30.643	0.7322	0.000249667	0.0167964	0	1
CDK14	AMPL12049818	5218	51.315	53.814	53.422	32.722	34.492	32.959	52.8503	33.391	0.63864	3.59635e-05	0.0100893	0	1
CHST8	AMPL1780082	64377	0	0	0	0	0	0	0	0	1	NA	NA	0	1
COL23A1	AMPL17617516	91522	0	0	0	0	0	0	0	0	1	NA	NA	0	1
COMMD10	AMPL31577943	51397	55.102	53.253	46.441	50.094	48.887	43.493	51.5987	47.4913	0.921912	0.144161	0.268419	0	1
CPS1	AMPL11574381	1373	10.619	11.735	13.355	10.312	9.71	9.923	11.903	9.98167	0.851094	0.0653784	0.169268	0	1
CRB1	AMPL21805906	23418	0	0	0	0	0	0	0	0	1	NA	NA	0	1
CREB5	AMPL22044688	401317,9586	0	0	0	0.079	0.048	0	0	0.0423333	1.04233	0.103396	0.219851	0	1
CROCC	AMPL25319143	9696	1.782	0.982	1.012	1.19	1.304	2.623	1.25867	1.70567	1.1979	0.228595	0.296793	0	1
CSPP1	AMPL14075130	79848	3.639	3.787	2.529	2.657	3.285	1.661	3.31833	2.53433	0.818448	0.137432	0.260896	0	1
DBC1	AMPL25322562	.	0	0	0	0	0	0	0	0	1	NA	NA	0	1
DDI2	AMPL14973963	6248,84301	0.223	0.187	0.708	0.278	0.338	0.35	0.372667	0.322	0.963089	0.396151	0.42852	0	1
DDX23	AMPL30139583	9416	47.23	41.19	45.429	53.267	48.839	46.684	44.6163	49.5967	1.10918	0.0662668	0.170728	0	1
DLC1	AMPL21585463	10395	49.384	52.692	59.594	62.787	56.906	60.06	53.89	59.9177	1.10981	0.0873601	0.201986	0	1
DNAH17	AMPL15650095	8632	0	0	0.202	0	0.048	0	0.0673333	0.016	0.951905	0.264319	0.325629	0	1
DNER	AMPL34628230	92737	3.713	2.618	3.137	2.499	4.879	4.284	3.156	3.88733	1.17597	0.212087	0.286764	0	1
DNTT	AMPL29653635	1791	0	0	0	0	0	0	0	0	1	NA	NA	0	1
DOCK2	AMPL27535684	1794	0.817	1.543	1.518	1.15	1.449	1.18	1.29267	1.25967	0.985606	0.453375	0.471409	0	1
DYNC1I1	AMPL28072980	1780	0.891	1.917	0.405	0.635	0.821	0.393	1.071	0.616333	0.78046	0.208608	0.286054	0	1
EPB41L4A	AMPL36531285	64097	0.446	0.748	0.304	0.397	0.097	0.131	0.499333	0.208333	0.805914	0.0765749	0.186437	0	1
EYS	AMPL2086626	346007	0	0	0	0	0	0	0	0	1	NA	NA	0	1
FAM179A	AMPL20569034	165186	0	0	0	0	0	0	0	0	1	NA	NA	0	1
FAM189A1	AMPL26528091	23359	0	0.14	0.101	0.079	0.048	0.175	0.0803333	0.100667	1.01882	0.368813	0.408466	0	1
FAM19A2	AMPL16481776	338811	0.297	0.281	0.202	0.198	0.097	0.262	0.26	0.185667	0.941005	0.135265	0.258256	0	1
FAM26D	AMPL17829274	221301	0	0	0	0.04	0	0	0	0.0133333	1.01333	0.211325	0.286054	0	1
FOXN3	AMPL5373656	1112	3.193	2.244	3.845	2.142	2.609	1.574	3.094	2.10833	0.759241	0.0806621	0.192818	0	1
FRMPD4	AMPL24152291	9758	0	0	0	0	0	0	0	0	1	NA	NA	0	1
FSTL4	AMPL26802794	23105	0	0	0	0	0	0	0	0	1	NA	NA	0	1
FSTL5	AMPL31609884	56884	0	0	0	0.159	0	0	0	0.053	1.053	0.211325	0.286054	0	1
GAS2	AMPL27070177	2620	0.668	0.701	0.405	0.04	0.097	0.044	0.591333	0.0603333	0.666318	0.0130301	0.0679725	0	1
GLT8D2	AMPL14109466	83468	1.262	2.992	1.72	4.085	2.657	2.273	1.99133	3.005	1.33887	0.125688	0.24606	0	1
GPR144	AMPL7838228	.	0	0	0	0	0	0	0	0	1	NA	NA	0	1
GRM8	AMPL4258451	2918	0.223	0.14	0.304	0	0	0	0.222333	0	0.818107	0.0212379	0.0880004	0	1
GSTM2P1	AMPL20464922	442245	0	1.823	0	0.04	0	0.087	0.607667	0.0423333	0.648352	0.225226	0.294315	0	1
HCRTR2	AMPL8970462	3062	0	0	0	0	0	0	0	0	1	NA	NA	0	1
HEBP2	AMPL25758475	23593	9.134	10.987	11.635	7.496	8.502	6.863	10.5853	7.62033	0.744073	0.0185189	0.0817477	0	1
HECW2	AMPL30743376	57520	6.684	8.088	6.981	5.711	5.362	4.065	7.251	5.046	0.73276	0.0148268	0.0728414	0	1
HFM1	AMPL107147	164045	0.223	0.795	0.304	0.873	0.386	0.219	0.440667	0.492667	1.03609	0.427139	0.45223	0	1
HIBCH	AMPL25932308	26275	25.694	33.195	25.699	19.475	25.7	17.66	28.196	20.945	0.751644	0.0531481	0.14944	0	1
HM13	AMPL15981491	81502	1.337	1.496	1.821	2.023	1.787	2.579	1.55133	2.12967	1.22668	0.0588214	0.158608	0	1
HNRNPA0	AMPL12868580	10949	112.58	144.61	160.569	66.158	63.718	55.645	139.253	61.8403	0.44805	0.0134156	0.0689938	0	1
HS3ST2	AMPL29836849	9956	0	0	0	0	0	0	0	0	1	NA	NA	0	1
HTR3B	AMPL27332301	9177	0	0.234	0	0	0	0	0.078	0	0.927644	0.211325	0.286054	0	1
HTT	AMPL7510348	3064	28.665	31.232	28.836	39.227	42.124	36.499	29.5777	39.2833	1.31741	0.00661347	0.048826	0	1
IGSF21	AMPL17744424	84966	0	0	0	0	0	0	0	0	1	NA	NA	0	1
IL16	AMPL17038035	3603	0	0	0	0	0	0.044	0	0.0146667	1.01467	0.211325	0.286054	0	1
IL17RD	AMPL33367585	54756	3.119	3.086	4.148	1.468	1.014	1.137	3.451	1.20633	0.495694	0.00694537	0.0503344	0	1
ITGB3	AMPL3868029	3690	9.728	11.969	9.612	10.035	9.903	9.092	10.4363	9.67667	0.933574	0.2167	0.289483	0	1
KCNIP1	AMPL3738507	30820	0	0	0	0	0	0	0	0	1	NA	NA	0	1
KCNS1	AMPL10682623	3787	0	0	0	0	0	0	0	0	1	NA	NA	0	1
KIAA0146	AMPL6024429	.	21.239	33.289	33.085	36.173	27.97	30.729	29.2043	31.624	1.08011	0.318095	0.369334	0	1
KIAA0391	AMPL24903847	5687,9692	30.299	31.699	33.287	26.495	23.719	25.396	31.7617	25.2033	0.799817	0.00261286	0.0330296	0	1
KIF26B	AMPL33301136	55083	0.297	0.327	0	0	0	0.044	0.208	0.0146667	0.839956	0.101591	0.217806	0	1
KIFC3	AMPL29344431	3801	197.907	198.611	204.278	160.556	157.87	201.992	200.265	173.473	0.866879	0.0997218	0.215819	0	1
LEMD3	AMPL24339233	23592	25.249	24.873	27.824	18.84	20.338	18.621	25.982	19.2663	0.751106	0.00334192	0.0367864	0	1
LINC00092	AMPL21288311	100188953	0	0.047	0	0	0	0	0.0156667	0	0.984575	0.211325	0.286054	0	1
LINC00273	AMPL37606381	649159	0	0.047	0	0	0	0	0.0156667	0	0.984575	0.211325	0.286054	0	1
LMOD2	AMPL21400313	442721	0	0	0	0	0	0	0	0	1	NA	NA	0	1
TMEM178B	AMPL9489259	100507421	0.594	0.655	0	0.357	0.483	0.743	0.416333	0.527667	1.07861	0.335375	0.38264	0	1
LOC284950	AMPL37760156	.	0	0	0	0	0	0	0	0	1	NA	NA	0	1
LOC339505	AMPL38123072	.	0	0	0	0	0	0	0	0	1	NA	NA	0	1
LPGAT1	AMPL25907531	9926	35.497	42.406	38.65	36.569	36.714	26.227	38.851	33.17	0.857444	0.122939	0.243192	0	1
LRRIQ3	AMPL2213014	127255	16.115	15.429	18.718	13.009	10.579	8.699	16.754	10.7623	0.662517	0.0108707	0.0625291	0	1
LSAMP	AMPL11764965	4045	1.114	1.496	1.922	0.555	0.435	0.437	1.51067	0.475667	0.587759	0.0219065	0.0896754	0	1
LSM4	AMPL13283940	25804	43.74	42.686	28.633	55.687	60.674	69.196	38.353	61.8523	1.59714	0.0107585	0.0621226	0	1
MAD2L1	AMPL8008998	4085	216.546	188.092	186.369	169.321	178.739	175.852	197.002	174.637	0.887047	0.0705634	0.177503	0	1
MAN2B2	AMPL24271817	23324	17.08	16.551	15.885	23.996	23.961	25.44	16.5053	24.4657	1.45474	0.000169156	0.0152587	0	1
MDFIC	AMPL7978473	29969	59.261	66.671	63.742	64.651	65.215	48.433	63.2247	59.433	0.940962	0.286572	0.344065	0	1
ME1	AMPL11407185	4199	97.357	153.307	146.505	92.574	96.615	75.053	132.39	88.0807	0.667823	0.0575945	0.156394	0	1
MED11	AMPL3855933	400569	26.289	24.593	24.687	28.716	27.246	31.035	25.1897	28.999	1.14545	0.0276015	0.101457	0	1
MID1	AMPL17363750	4281	0	0	0	0.079	0.097	0	0	0.0586667	1.05867	0.0938702	0.208805	0	1
MIR205HG	AMPL2050542	406988	0	0	0	0	0	0	0	0	1	NA	NA	0	1
MLL5	AMPL32162511	.	54.508	60.032	57.975	63.58	51.158	53.022	57.505	55.92	0.972908	0.366611	0.406884	0	1
MLLT3	AMPL28768232	4300	8.02	8.556	8.6	8.528	8.985	7.431	8.392	8.31467	0.991766	0.443781	0.463879	0	1
MOGAT1	AMPL17975851	116255	0	0	0	0	0	0	0	0	1	NA	NA	0	1
MSR1	AMPL35563299	4481	0.297	0.047	0.101	0	0.097	0	0.148333	0.0323333	0.898984	0.131959	0.253838	0	1
MYBL2	AMPL10261366	4605	168.945	166.07	180.602	179.951	176.275	187.086	171.872	181.104	1.0534	0.0868074	0.201298	0	1
MYO1F	AMPL12491326	4542	0	0.047	0	0	0	0	0.0156667	0	0.984575	0.211325	0.286054	0	1
MYRIP	AMPL26281363	25924	0	0.047	0	0.198	0.145	0.044	0.0156667	0.129	1.11159	0.0584081	0.157936	0	1
MYT1L	AMPL26629942	23040	0	0	0	0	0	0	0	0	1	NA	NA	0	1
NDUFS6	AMPL29747178	4726	132.408	133.343	105.629	116.213	104.345	129.43	123.793	116.663	0.94286	0.287101	0.344549	0	1
NFKBIZ	AMPL13885166	64332	5.421	7.855	9.207	17.769	14.444	11.015	7.49433	14.4093	1.81407	0.0250981	0.0960802	0	1
NPSR1	AMPL21958456	387129	0	0	0	0.079	0	0	0	0.0263333	1.02633	0.211325	0.286054	0	1
NUP62CL	AMPL32213643	54830	0	0	0	0	0	0	0	0	1	NA	NA	0	1
ORC5	AMPL8345242	5001	16.263	20.946	20.843	20.109	20.144	18.621	19.3507	19.6247	1.01346	0.439541	0.460815	0	1
PAM	AMPL4235646	5066	49.161	53.253	50.791	73.377	66.568	70.07	51.0683	70.005	1.36369	0.00131468	0.0264952	0	1
PCBD2	AMPL14261415	84105	7.055	7.621	6.273	5.355	5.555	4.983	6.983	5.29767	0.788885	0.0172366	0.0787718	0	1
PEX14	AMPL30460832	5195	18.714	19.87	19.325	25.265	25.458	23.517	19.303	24.7467	1.26812	0.00203451	0.0304495	0	1
PGM2L1	AMPL18490552	283209	7.352	7.387	7.487	7.853	7.488	6.557	7.40867	7.29933	0.986998	0.402028	0.433319	0	1
PHACTR4	AMPL3517714	65979	40.77	42.312	42.798	56.678	57.051	56.388	41.96	56.7057	1.34324	0.000364994	0.0189676	0	1
PHF13	AMPL15949395	148479	15.669	14.681	15.48	27.724	26.134	29.855	15.2767	27.9043	1.77581	0.00225433	0.0313028	0	1
PHKG2	AMPL9827028	5261	1.262	1.964	2.125	1.269	1.014	1.88	1.78367	1.38767	0.857742	0.171878	0.286054	0	1
PIK3R5	AMPL25848251	23533	0	0.094	0	0	0.097	0	0.0313333	0.0323333	1.00097	0.491673	0.494889	0	1
PLXNA4	AMPL35228801	91584	0	0	0	0.04	0	0	0	0.0133333	1.01333	0.211325	0.286054	0	1
PPFIA1	AMPL8570344	8500	84.658	79.996	84.281	78.612	94.538	73.61	82.9783	82.2533	0.991367	0.460133	0.474597	0	1
PRKCA	AMPL7849134	5578	162.187	182.294	182.423	158.89	151.928	146.653	175.635	152.49	0.868971	0.0274477	0.101213	0	1
PRKCE	AMPL27729990	5581	6.906	9.351	8.094	3.332	4.396	4.459	8.117	4.06233	0.555263	0.0072813	0.0515633	0	1
PRKG1	AMPL1971242	5592	3.193	4.909	3.744	4.799	4.589	3.191	3.94867	4.193	1.04937	0.374798	0.412777	0	1
PRLR	AMPL6062251	5618	0	0	0	0	0	0.087	0	0.029	1.029	0.211325	0.286054	0	1
PRPF40A	AMPL32100739	55660	58.815	86.074	77.806	69.093	63.911	53.372	74.2317	62.1253	0.839079	0.139583	0.263071	0	1
PTPN23	AMPL25610389	25930	44.483	44.136	54.029	47.199	49.129	57.874	47.5493	51.4007	1.07933	0.225441	0.294453	0	1
PUS10	AMPL34505171	150962	1.857	4.021	2.833	2.221	1.836	1.399	2.90367	1.81867	0.722056	0.109253	0.227003	0	1
PXT1	AMPL17841903	222659	0	0.047	0.101	0	0.097	0.219	0.0493333	0.105333	1.05337	0.242176	0.307719	0	1
QSOX1	AMPL7630618	5768	233.181	200.809	205.593	395.321	382.694	462.907	213.194	413.641	1.93582	0.00381711	0.0387053	0	1
RABEPK	AMPL8273959	10244	38.096	41.611	51.398	46.644	39.516	42.094	43.7017	42.7513	0.978741	0.422965	0.449291	0	1
RAP2A	AMPL36438874	5911	101.293	93.508	100.874	113.992	111.639	125.103	98.5583	116.911	1.18434	0.0137431	0.0700999	0	1
RPA3	AMPL11434910	6119	0	0	0.101	0	0	0	0.0336667	0	0.96743	0.211325	0.286054	0	1
RTEL1	AMPL17569736	51750	16.709	19.169	16.694	11.185	11.497	16.042	17.524	12.908	0.75081	0.039727	0.125668	0	1
SCML4	AMPL22128119	256380	0	0	0	0	0	0	0	0	1	NA	NA	0	1
SGK1	AMPL1690373	6446	0	0	0.101	0	0.145	0.044	0.0336667	0.063	1.02838	0.310407	0.362884	0	1
SIK3	AMPL14297216	23387	32.972	33.803	28.229	34.983	31.303	31.21	31.668	32.4987	1.02543	0.359493	0.401337	0	1
SKA3	AMPL35077294	221150	0	0	0	0	0	0	0	0	1	NA	NA	0	1
SLC2A2	AMPL3820892	6514	0	0	0	0	0	0	0	0	1	NA	NA	0	1
SLC30A6	AMPL7601947	55676	2.451	2.899	2.732	1.587	2.126	2.273	2.694	1.99533	0.810864	0.0287523	0.103818	0	1
SLC4A10	AMPL6806353	57282	0	0	0	0	0	0	0	0	1	NA	NA	0	1
SMPDL3B	AMPL24335151	27293	0.817	0.468	0.405	0.198	0.29	0.175	0.563333	0.221	0.781023	0.0536502	0.150295	0	1
SMURF1	AMPL18147969	57154	20.867	26.276	21.551	36.49	38.308	40.827	22.898	38.5417	1.6546	0.00122265	0.0260614	0	1
SP4	AMPL8268684	6671	9.877	13.418	11.838	8.647	9.855	8.174	11.711	8.892	0.778224	0.0463205	0.137692	0	1
SPATA16	AMPL14980963	83893	0	0	0	0	0	0	0	0	1	NA	NA	0	1
ST7L	AMPL33480394	54879	0.297	0.327	0.405	0.952	0.628	0.743	0.343	0.774333	1.32117	0.0171032	0.0783172	0	1
STAU2	AMPL8792261	27067	27.031	31.699	35.007	26.019	22.028	19.233	31.2457	22.4267	0.726506	0.0226785	0.0913085	0	1
STK10	AMPL26993028	6793	17.154	21.507	21.956	27.843	29.758	25.44	20.2057	27.6803	1.35248	0.0104212	0.0609845	0	1
SUCNR1	AMPL16764993	56670	1.634	1.87	3.035	0.833	0.58	0.393	2.17967	0.602	0.503826	0.0289309	0.104095	0	1
TARSL2	AMPL36543652	123283	18.862	18.374	21.652	14.913	13.719	10.753	19.6293	13.1283	0.684866	0.00827709	0.054688	0	1
TDG	AMPL10294401	6996	72.85	86.963	96.119	93.287	88.162	73.785	85.3107	85.078	0.997304	0.490252	0.494201	0	1
TEAD1	AMPL35980795	7003	54.953	64.006	60.504	106.852	110.431	89.303	59.821	102.195	1.69671	0.00659098	0.0488155	0	1
THADA	AMPL35426576	63892	2.97	3.927	4.958	3.53	3.14	3.016	3.95167	3.22867	0.853989	0.167204	0.286054	0	1
TIMD4	AMPL18668444	91937	0	0	0	0	0	0	0	0	1	NA	NA	0	1
TNS1	AMPL36067875	7145	1.114	1.075	0.809	0.04	0.145	0.044	0.999333	0.0763333	0.538346	0.00279979	0.0342708	0	1
TRANK1	AMPL25400028	9881	0.668	2.478	1.416	2.3	1.063	1.18	1.52067	1.51433	0.997487	0.4964	0.497174	0	1
TRAPPC11	AMPL35430981	60684	2.451	4.208	2.833	2.3	3.623	3.016	3.164	2.97967	0.955732	0.397062	0.429211	0	1
TRAPPC9	AMPL14883059	83696	27.774	31.98	26.812	43.709	40.723	36.98	28.8553	40.4707	1.38905	0.00540891	0.045345	0	1
TRPS1	AMPL26514412	7227	37.576	47.128	46.744	52.276	43.67	37.898	43.816	44.6147	1.01782	0.443131	0.46345	0	1
TUBGCP5	AMPL15785271	114791	29.705	35.112	29.342	24.67	20.096	18.534	31.3863	21.1	0.682387	0.00859566	0.0554796	0	1
UFM1	AMPL30681727	51569	4.456	3.74	4.654	6.346	7.343	6.732	4.28333	6.807	1.47767	0.00164892	0.0285917	0	1
UNC45B	AMPL16330614	146862	0	0	0	0	0	0	0	0	1	NA	NA	0	1
USP34	AMPL25408689	9736	20.199	23.237	19.628	20.664	17.97	18.359	21.0213	18.9977	0.908104	0.113636	0.232455	0	1
WASF2	AMPL12517444	10163	56.216	116.745	130.823	147.11	153.957	138.26	101.261	146.442	1.44182	0.0915389	0.20762	0	1
WDPCP	AMPL30848963	51057	10.397	12.109	11.231	7.219	6.811	7.868	11.2457	7.29933	0.677736	0.00229518	0.0314466	0	1
WDR92	AMPL35883464	116143	5.867	7.387	5.868	5.236	6.811	6.382	6.374	6.143	0.968674	0.377525	0.414886	0	1
ZFAND5	AMPL3422619	7763	126.096	169.951	173.924	169.163	171.975	142.5	156.657	161.213	1.0289	0.407405	0.437231	0	1
ZFAND6	AMPL9721596	54469	30.818	28.473	25.092	28.756	29.854	40.739	28.1277	33.1163	1.17127	0.162544	0.286054	0	1
ZNF197	AMPL12582457	10168	6.758	7.434	8.094	5.156	5.99	5.464	7.42867	5.53667	0.775528	0.0100864	0.0598528	0	1
ZNF25	AMPL36168435	219749	4.159	6.873	6.071	8.488	8.406	6.382	5.701	7.75867	1.30707	0.062879	0.165312	0	1
ZNF341	AMPL16526404	84905	4.678	5.798	4.148	5.513	6.232	4.808	4.87467	5.51767	1.10945	0.18561	0.286054	0	1
ZNF496	AMPL16781669	84838	32.452	31.091	31.365	20.149	21.497	22.818	31.636	21.488	0.689055	0.000615513	0.0206515	0	1
ZNRF1	AMPL15355215	84937	42.106	33.756	35.21	37.125	33.187	40.302	37.024	36.8713	0.995985	0.482693	0.489403	0	1
NPSR1-AS1	AMPL20017768	404744	0	0	0	0	0	0	0	0	1	NA	NA	0	1
DKFZp686O1327	AMPL38126032	.	0	0	0	0	0	0	0	0	1	NA	NA	0	1
FOXP1	AMPL18494168	27086	37.873	41.284	37.335	65.841	58.984	48.651	38.8307	57.8253	1.47689	0.0277001	0.101667	0	1
LINC00340	AMPL20869691	.	0	0	0	0	0	0	0	0	1	NA	NA	0	1
LOC729852	AMPL38327336	.	20.348	25.387	26.205	31.373	25.265	27.844	23.98	28.1607	1.16736	0.0880751	0.203152	0	1
NFAT5	AMPL34472521	10725	63.196	84.251	81.347	76.867	78.452	70.463	76.2647	75.2607	0.987006	0.448467	0.467358	0	1
RNF213	AMPL35562486	57674	19.234	23.564	20.944	19.276	17.198	18.271	21.2473	18.2483	0.865197	0.0624841	0.164563	0	1
SEC24B-AS1	AMPL37741840	100533182	0.149	0.327	0.101	0.119	0.193	0.044	0.192333	0.118667	0.938216	0.212035	0.286733	0	0
A1BG	AMPL17425613	1	0.074	0.14	0.101	0	0.145	0	0.105	0.0483333	0.948718	0.18297	0.286054	0	0
A1CF	AMPL36593459	29974	0	0	0	0	0.193	0	0	0.0643333	1.06433	0.211325	0.286054	0	0
GGACT	AMPL17367653	87769	0	0.094	0	0	0.048	0.087	0.0313333	0.045	1.01325	0.375823	0.413644	0	0
A2M	AMPL1384	2	0.891	0.888	0.506	0	0	0	0.761667	0	0.567644	0.0135162	0.069284	0	0
A2ML1	AMPL35942968	144568	0	0	0	0	0	0	0	0	1	NA	NA	0	0
A2MP1	AMPL37631703	3	0	0.047	0	0	0	0	0.0156667	0	0.984575	0.211325	0.286054	0	0
A4GALT	AMPL31888788	53947	1.188	0.842	0.911	0.278	0.193	0.175	0.980333	0.215333	0.613701	0.00642108	0.0483727	0	0
A4GNT	AMPL32378916	51146	0	0	0	0	0	0	0	0	1	NA	NA	0	0
AAAS	AMPL33679306	8086	88.817	95.051	78.21	58.344	59.612	56.301	87.3593	58.0857	0.668698	0.0117821	0.0649419	0	0
AACS	AMPL36995895	65985	12.847	16.878	17.2	27.843	31.98	29.156	15.6417	29.6597	1.84234	0.000889046	0.0236415	0	0
AADAC	AMPL5825582	13	6.386	11.502	11.332	11.899	9.903	10.097	9.74	10.633	1.08315	0.329088	0.377552	0	0
AADACL2	AMPL22311173	344752	0	0	0	0	0.048	0	0	0.016	1.016	0.211325	0.286054	0	0
AADACL3	AMPL4449457	126767	0	0	0	0	0	0	0	0	1	NA	NA	0	0
AADACL4	AMPL612401	343066	0	0	0	0	0	0	0	0	1	NA	NA	0	0
AADAT	AMPL32613953	51166	14.407	18.047	17.2	15.072	13.574	9.136	16.5513	12.594	0.774528	0.0730126	0.181429	0	0
AAGAB	AMPL14432082	79719	77.083	92.012	88.834	90.947	91.833	84.582	85.9763	89.1207	1.03615	0.290297	0.347064	0	0
AAK1	AMPL25904291	22848	2.228	1.496	2.024	0.873	0.821	1.355	1.916	1.01633	0.691472	0.0170092	0.0780617	0	0
AAMP	AMPL3466806	14	84.955	88.085	82.763	81.27	91.108	95.029	85.2677	89.1357	1.04484	0.225858	0.294709	0	0
AANAT	AMPL3275619	15	0	0	0	0	0	0	0	0	1	NA	NA	0	0
AARS	AMPL10784042	16	372.941	364.635	398.033	244.324	210.139	250.643	378.536	235.035	0.621904	0.000544043	0.0204965	0	0
AARS2	AMPL31469233	57505	25.472	26.51	25.598	15.231	14.782	19.539	25.86	16.5173	0.652172	0.0106773	0.0618991	0	0
PTGES3L-AARSD1	AMPL4663429	100885848,1	2.228	1.636	1.518	0.952	1.063	1.88	1.794	1.29833	0.822596	0.126045	0.246313	0	0
AASDH	AMPL21447136	132949	1.708	2.805	2.125	2.221	2.657	1.836	2.21267	2.238	1.00789	0.476276	0.486249	0	0
AASDHPPT	AMPL25092600	60496	80.351	126.937	123.032	96.421	99.9	76.058	110.107	90.793	0.82617	0.16607	0.286054	0	0
AASS	AMPL29326360	10157	1.485	2.151	2.327	2.895	3.575	2.098	1.98767	2.856	1.29064	0.0858565	0.200177	0	0
AATF	AMPL12558335	26574	295.932	271.735	288.559	214.498	237.336	201.249	285.409	217.694	0.763574	0.00427639	0.0405824	0	0
AATK	AMPL5542914	9625	0	0.234	0	0.04	0	0	0.078	0.0133333	0.940012	0.247774	0.311955	0	0
ABCA10	AMPL18549579	10349	0.074	0	0.202	0	0.097	0.087	0.092	0.0613333	0.971917	0.338094	0.384629	0	0
ABCA12	AMPL15858282	26154	0	0	0.101	0	0.097	0	0.0336667	0.0323333	0.99871	0.489291	0.493746	0	0
ABCA13	AMPL34481782	154664	0	0	0	0.198	0.531	0.393	0	0.374	1.374	0.0303494	0.107286	0	0
ABCA17P	AMPL19877459	650655	0	0	0	0	0	0	0	0	1	NA	NA	0	0
ABCA2	AMPL8099046	20	25.843	26.743	19.527	29.152	27.294	30.686	24.0377	29.044	1.19995	0.0726883	0.181003	0	0
ABCA3	AMPL5076273	21	43.889	43.902	45.226	28.24	28.695	39.253	44.339	32.0627	0.729232	0.0370339	0.120082	0	0
ABCA4	AMPL3661170	24	0	0	0	0.04	0.048	0	0	0.0293333	1.02933	0.0934283	0.20867	0	0
ABCA5	AMPL16435662	23461	10.619	16.083	14.064	13.485	13.333	13.288	13.5887	13.3687	0.98492	0.451486	0.469952	0	0
ABCA6	AMPL18550501	23460	0	0.047	0	0.079	0.097	0	0.0156667	0.0586667	1.04234	0.145283	0.269785	0	0
ABCA7	AMPL31288152	10347	0.223	0.701	0.101	0.516	0.435	0.656	0.341667	0.535667	1.1446	0.202326	0.286054	0	0
ABCA8	AMPL13251723	10351	0.074	0.421	0	0.198	0.048	0.044	0.165	0.0966667	0.941345	0.331098	0.379209	0	0
ABCA9	AMPL15770940	10350	0	0	0	0	0	0.131	0	0.0436667	1.04367	0.211325	0.286054	0	0
ABCB1	AMPL5599607	5243	19.456	28.754	27.621	19.514	18.164	15.955	25.277	17.8777	0.71841	0.0574965	0.156176	0	0
ABCB10	AMPL12686552	23456	33.418	34.505	28.532	32.484	33.96	29.505	32.1517	31.983	0.994912	0.472179	0.483232	0	0
ABCB11	AMPL7530015	8647	0	0.047	0.101	0.397	0.29	0.306	0.0493333	0.331	1.26842	0.00166128	0.02872	0	0
ABCB4	AMPL5513474	5244	0.297	0	0	0	0.145	0.087	0.099	0.0773333	0.980285	0.427299	0.452344	0	0
ABCB5	AMPL6715085	340273	0	0	0	0	0	0.044	0	0.0146667	1.01467	0.211325	0.286054	0	0
ABCB6	AMPL29447135	10058	38.467	40.255	35.513	28.24	23.381	29.986	38.0783	27.2023	0.721687	0.00691584	0.0502042	0	0
ABCB7	AMPL28554255	22	0	0.187	0	0.079	0.097	0	0.0623333	0.0586667	0.996548	0.480576	0.488847	0	0
ABCB8	AMPL12342162	11194	1.634	1.543	1.619	1.349	2.222	2.404	1.59867	1.99167	1.15123	0.175336	0.286054	0	0
ABCB9	AMPL30785555	23457	0	0.14	0.101	0.317	0.048	0.131	0.0803333	0.165333	1.07868	0.206619	0.286054	0	0
ABCC1	AMPL28603395	4363	51.389	54.983	43.911	43.907	50.868	47.252	50.0943	47.3423	0.946139	0.25984	0.321801	0	0
ABCC11	AMPL16427617	85320	0.074	0.047	0.101	0.119	0.242	0.044	0.074	0.135	1.0568	0.20152	0.286054	0	0
ABCC12	AMPL16211125	94160	0	0	0	0.04	0	0	0	0.0133333	1.01333	0.211325	0.286054	0	0
ABCC3	AMPL11367250	8714	2.005	3.133	2.024	2.142	1.159	1.442	2.38733	1.581	0.761956	0.0840043	0.19741	0	0
ABCC4	AMPL27233725	10257	13.664	15.569	11.737	13.763	13.768	9.835	13.6567	12.4553	0.918035	0.26159	0.323329	0	0
ABCC5	AMPL28800826	10057	10.471	15.663	14.974	13.287	11.062	10.316	13.7027	11.555	0.853927	0.164303	0.286054	0	0
ABCC6	AMPL9526889	101930322,4	0	0	0	0	0	0.044	0	0.0146667	1.01467	0.211325	0.286054	0	0
ABCC8	AMPL1955595	6833	0	0.094	0	0	0	0	0.0313333	0	0.969619	0.211325	0.286054	0	0
ABCC9	AMPL31159527	10060	0	0	0	0	0	0	0	0	1	NA	NA	0	0
ABCD1	AMPL4354534	215	10.694	9.304	9.41	25.622	25.41	33.571	9.80267	28.201	2.70313	0.00920751	0.0573429	0	0
ABCD2	AMPL30300100	225	0	0.094	0	0.04	0.048	0.131	0.0313333	0.073	1.0404	0.192633	0.286054	0	0
ABCD3	AMPL10799498	5825	114.957	131.519	110.891	152.227	146.855	131.791	119.122	143.624	1.20398	0.0247209	0.0953511	0	0
ABCD4	AMPL28234371	5826	10.694	13.746	11.433	8.052	9.227	9.005	11.9577	8.76133	0.753325	0.0292956	0.104972	0	0
ABCE1	AMPL8835806	6059	797.494	869.158	917.782	783.305	804.662	730.029	861.478	772.665	0.897026	0.0554043	0.153047	0	0
ABCF1	AMPL1062180	23	200.06	204.035	223.4	133.149	139.754	154.696	209.165	142.533	0.682954	0.00120587	0.0260005	0	0
ABCF2	AMPL28710948	10061	133.448	193.889	175.948	160.397	164.198	153.428	167.762	159.341	0.950103	0.343328	0.389003	0	0
ABCF3	AMPL33247607	55324	27.105	27.725	27.014	21.894	21.159	21.594	27.2813	21.549	0.79731	2.52055e-05	0.00965217	0	0
ABCG1	AMPL29470197	9619	0	0.047	0	0	0	0	0.0156667	0	0.984575	0.211325	0.286054	0	0
ABCG4	AMPL35962683	64137	0.223	0.795	0.304	0.278	0.386	0.35	0.440667	0.338	0.928737	0.312819	0.364965	0	0
ABCG5	AMPL37320861	64240	0	0	0	0	0	0	0	0	1	NA	NA	0	0
ABCG8	AMPL37439385	64241	0	0	0	0	0	0	0	0	1	NA	NA	0	0
ABHD1	AMPL16990403	84696	0.149	1.683	0.506	0.159	0.29	0.35	0.779333	0.266333	0.71169	0.191813	0.286054	0	0
ABHD10	AMPL34005486	55347	18.64	20.665	16.998	15.826	16.473	13.944	18.7677	15.4143	0.830363	0.0341088	0.114515	0	0
ABHD11	AMPL35722665	83451	10.1	9.912	9.41	11.026	11.352	12.589	9.80733	11.6557	1.17103	0.0220147	0.0898656	0	0
ABHD12	AMPL32297518	26090	34.903	44.65	44.619	69.847	64.298	56.344	41.3907	63.4963	1.52147	0.00657587	0.0487975	0	0
ABHD12B	AMPL7873511	100616234,1	0	0	0	0	0	0	0	0	1	NA	NA	0	0
ABHD13	AMPL16027178	84945	4.976	2.712	3.035	2.578	3.188	5.42	3.57433	3.72867	1.03374	0.448482	0.467358	0	0
ABHD14A	AMPL25862037	25864	1.559	1.543	1.012	1.269	1.546	1.661	1.37133	1.492	1.05089	0.303915	0.35785	0	0
ABHD14B	AMPL6719779	84836	31.487	32.214	24.991	31.929	34.347	38.073	29.564	34.783	1.17076	0.0758063	0.185487	0	0
ABHD15	AMPL20585213	116236	9.283	8.743	7.689	7.695	7.488	8.13	8.57167	7.771	0.91635	0.111571	0.229701	0	0
ABHD16A	AMPL36420922	7920	39.73	39.227	33.186	25.464	25.7	30.074	37.381	27.0793	0.731595	0.00990278	0.0592972	0	0
ABHD16B	AMPL17532477	140701	1.337	2.338	1.012	1.587	0.676	1.792	1.56233	1.35167	0.917783	0.354888	0.397904	0	0
ABHD2	AMPL17078991	11057	55.102	53.674	53.017	67.586	65.554	68.802	53.931	67.314	1.24363	0.000332073	0.0185167	0	0
ABHD3	AMPL17297898	171586	18.268	23.237	23.271	29.113	30.386	24.61	21.592	28.0363	1.28525	0.0280297	0.102301	0	0
ABHD4	AMPL37127761	63874	31.487	29.268	32.782	35.617	36.038	33.702	31.179	35.119	1.12244	0.0201858	0.0854342	0	0
ABHD5	AMPL33305114	51099	58.741	58.256	50.488	48.032	52.752	51.536	55.8283	50.7733	0.911048	0.0960774	0.211681	0	0
ABHD6	AMPL32219778	57406	7.426	9.351	11.332	13.842	12.174	14.818	9.36967	13.6113	1.40905	0.0212973	0.0881107	0	0
ABHD8	AMPL37207261	79575	13.664	10.987	11.635	13.604	14.637	17.791	12.0953	15.344	1.24808	0.0537347	0.15041	0	0
ABI1	AMPL983412	10006	65.202	68.261	71.33	104.195	95.504	98.264	68.2643	99.321	1.44838	0.00050502	0.0201047	0	0
ABI2	AMPL27003455	10152	25.769	29.782	35.109	28.042	30.724	27.669	30.22	28.8117	0.95489	0.331776	0.379732	0	0
ABI3	AMPL32495296	51225	0	0	0	0	0	0	0	0	1	NA	NA	0	0
ABL2	AMPL27388698	27	85.698	87.804	113.724	128.707	123.088	115.923	95.742	122.573	1.27734	0.0403913	0.126896	0	0
ABLIM1	AMPL8365011	3983	6.906	5.283	5.16	4.76	4.348	5.508	5.783	4.872	0.865694	0.126124	0.246385	0	0
ABLIM2	AMPL2772997	84448	0	0	0	0	0	0	0	0	1	NA	NA	0	0
ABO	AMPL31007531	28	0	0	0	0	0	0	0	0	1	NA	NA	0	0
ABP1	AMPL2573026	.	0	0	0	0	0	0	0	0	1	NA	NA	0	0
ABR	AMPL36685851	29	3.342	1.636	2.024	4.403	5.362	11.409	2.334	7.058	2.41692	0.0790633	0.19036	0	0
ABRA	AMPL34219580	137735	0	0	0	0	0	0	0	0	1	NA	NA	0	0
ABT1	AMPL13223807	29777	76.861	58.863	56.154	39.861	42.511	44.061	63.9593	42.1443	0.664175	0.0368447	0.119692	0	0
ABTB1	AMPL16445718	80325	6.386	6.92	3.642	6.505	5.121	5.683	5.64933	5.76967	1.0181	0.460084	0.474576	0	0
ABTB2	AMPL34779187	25841	4.976	6.218	4.553	6.624	6.328	8.742	5.249	7.23133	1.31722	0.0527664	0.148776	0	0
ACAA1	AMPL9520710	30	28.368	29.315	29.443	25.662	24.492	26.926	29.042	25.6933	0.888534	0.0125997	0.0668555	0	0
ACAA2	AMPL27900686	10449	98.768	101.503	103.302	116.252	110.963	98.788	101.191	108.668	1.07316	0.141365	0.26489	0	0
ACACA	AMPL22279197	31	19.754	26.65	20.741	26.693	28.55	22.992	22.3817	26.0783	1.1581	0.123999	0.244185	0	0
ACACB	AMPL4793463	32	5.792	5.143	4.958	5.394	4.686	5.245	5.29767	5.10833	0.969936	0.299986	0.35457	0	0
ACAD10	AMPL1491619	80724	4.084	5.049	4.958	4.641	5.41	5.202	4.697	5.08433	1.06799	0.187166	0.286054	0	0
ACAD8	AMPL25426669	27034	10.174	11.689	11.231	10.233	8.454	10.972	11.0313	9.88633	0.904832	0.136688	0.26017	0	0
ACAD9	AMPL24496230	28976	43.963	34.411	32.478	38.275	33.042	36.062	36.9507	35.793	0.969495	0.392907	0.426524	0	0
ACADL	AMPL7739345	33	0	0	0	0	0	0	0	0	1	NA	NA	0	0
ACADM	AMPL1584268	34	54.508	71.534	59.897	52.752	57.631	45.198	61.9797	51.8603	0.839324	0.0922862	0.207704	0	0
ACADS	AMPL7825	35	7.872	7.294	6.88	6.584	6.087	8.305	7.34867	6.992	0.957279	0.331163	0.379256	0	0
ACADSB	AMPL7222152	36	10.174	10.847	11.028	12.573	11.787	10.272	10.683	11.544	1.0737	0.165988	0.286054	0	0
ACADVL	AMPL10181	37	94.312	75.321	72.241	81.983	87.099	85.544	80.6247	84.8753	1.05208	0.301896	0.356269	0	0
ACAN	AMPL12103662	176	0	0	0	0	0	0	0	0	1	NA	NA	0	0
ACAP1	AMPL24152985	9744	0.297	4.535	0.809	1.15	0.87	0.743	1.88033	0.921	0.666937	0.273781	0.333546	0	0
ACAP2	AMPL13640857	23527	34.012	36.281	29.949	23.282	27.632	24.085	33.414	24.9997	0.755497	0.0124632	0.066613	0	0
ACAP3	AMPL13987354	116983	5.644	5.049	3.137	6.663	6.522	7.737	4.61	6.974	1.42139	0.03473	0.115556	0	0
ACAT1	AMPL12118	38	41.067	58.676	57.57	62.906	56.037	47.995	52.4377	55.646	1.06004	0.339055	0.385419	0	0
ACAT2	AMPL26878106	39	36.537	42.593	41.483	48.429	42.414	33.09	40.2043	41.311	1.02686	0.417656	0.445313	0	0
ACBD3	AMPL37003194	64746	36.24	36.094	34.299	44.145	50.916	44.105	35.5443	46.3887	1.29674	0.0166541	0.077228	0	0
ACBD4	AMPL4357019	79777	0.594	2.057	0.405	1.269	0.966	1.311	1.01867	1.182	1.08091	0.393125	0.426686	0	0
ACBD6	AMPL15181913	84320	32.378	40.91	50.69	32.96	31.448	27.364	41.326	30.5907	0.746366	0.0856025	0.199821	0	0
ACBD7	AMPL5908011	414149	6.535	6.499	5.362	7.06	5.749	6.382	6.132	6.397	1.03716	0.324665	0.373977	0	0
ASIC2	AMPL2568680	40	0	0.047	0	0	0	0	0.0156667	0	0.984575	0.211325	0.286054	0	0
ASIC1	AMPL31611909	41	3.49	3.6	4.249	1.824	3.092	2.623	3.77967	2.513	0.734988	0.0272537	0.100733	0	0
ASIC3	AMPL30664287	9311	0.074	0.327	0	0.595	0.386	0.262	0.133667	0.414333	1.24757	0.0565473	0.154791	0	0
ASIC5	AMPL31114683	51802	0	0	0	0	0	0	0	0	1	NA	NA	0	0
ACCS	AMPL2394683	84680	0.594	1.169	0.304	1.388	1.159	0.874	0.689	1.14033	1.26722	0.108319	0.225892	0	0
ACCSL	AMPL288585	390110	0	0.234	0	0.04	0	0.044	0.078	0.028	0.953618	0.294571	0.35034	0	0
ACD	AMPL5993884	65057	27.477	24.873	23.068	28.954	27.922	27.32	25.1393	28.0653	1.11194	0.0687723	0.17464	0	0
ACE	AMPL3025819	1636	0	0	0	0	0	0	0	0	1	NA	NA	0	0
ACE2	AMPL35536452	59272	0	0	0	0.04	0	0	0	0.0133333	1.01333	0.211325	0.286054	0	0
ACER1	AMPL17211398	125981	0	0.281	0	0	0	0	0.0936667	0	0.914355	0.211325	0.286054	0	0
ACER2	AMPL1493437	340485	2.228	5.283	2.833	2.657	1.836	2.448	3.448	2.31367	0.744979	0.174203	0.286054	0	0
ACER3	AMPL32851651	55331	10.248	14.166	15.177	23.322	21.835	17.878	13.197	21.0117	1.55044	0.0122265	0.0660097	0	0
ACHE	AMPL33186225	43	0.074	0.281	0	0.04	0	0	0.118333	0.0133333	0.90611	0.168819	0.286054	0	0
ACIN1	AMPL24295956	22985	25.62	25.06	25.396	25.464	22.946	23.779	25.3587	24.063	0.950845	0.109276	0.227003	0	0
ACLY	AMPL1076044	47	206.521	229.563	230.381	271.533	257.142	247.933	222.155	258.869	1.16452	0.0124769	0.0666343	0	0
ACMSD	AMPL17496093	130013	0	0	0	0	0	0	0	0	1	NA	NA	0	0
ACN9	AMPL30778507	57001	59.78	65.502	63.034	54.894	56.665	56.956	62.772	56.1717	0.896501	0.021701	0.0892147	0	0
ACO1	AMPL8041086	48	51.834	60.687	60.302	90.273	91.06	82.222	57.6077	87.8517	1.51604	0.000853057	0.0232441	0	0
ACO2	AMPL5067366	50	94.609	94.584	76.389	61.081	65.698	63.163	88.5273	63.314	0.718373	0.0238118	0.0934227	0	0
ACOT11	AMPL36466747	26027	0.149	0.421	0.708	0.357	0.193	0.612	0.426	0.387333	0.972885	0.429178	0.453586	0	0
ACOT12	AMPL16275627	134526	0	0	0	0	0	0	0	0	1	NA	NA	0	0
ACOT13	AMPL31536489	55856	41.586	45.118	53.017	27.09	24.444	20.239	46.5737	23.9243	0.52391	0.00415837	0.0401876	0	0
ACOT2	AMPL13144765	10965	8.986	7.153	7.386	6.663	7.391	6.775	7.84167	6.943	0.89836	0.127748	0.248689	0	0
ACOT4	AMPL35719990	122970	0	0	0	0	0	0	0	0	1	NA	NA	0	0
ACOT6	AMPL5780307	641372	0	0	0	0	0	0	0	0	1	NA	NA	0	0
ACOT8	AMPL29351247	10005	20.867	18	13.861	18.324	23.236	20.763	17.576	20.7743	1.17218	0.137084	0.26058	0	0
ACOT9	AMPL4319307	23597	32.081	41.985	34.502	50.055	46.955	46.99	36.1893	48	1.31758	0.0230384	0.0919616	0	0
ACOX1	AMPL29431396	51	38.096	37.263	30.454	32.484	32.125	31.079	35.271	31.896	0.90695	0.148343	0.273564	0	0
ACOX2	AMPL10092891	8309	0	0.748	0	0.04	0	0	0.249333	0.0133333	0.811099	0.221926	0.292302	0	0
ACOX3	AMPL7109428	8310	10.025	9.631	9.612	10.233	9.662	8.567	9.756	9.48733	0.975022	0.321453	0.37179	0	0
ACOXL	AMPL3056205	55289	0.149	0.094	0	0	0	0.044	0.081	0.0146667	0.938637	0.131634	0.253469	0	0
ACP1	AMPL29290989	52	187.065	215.63	183.739	173.645	192.168	166.236	195.478	177.35	0.907734	0.11607	0.235471	0	0
ACP2	AMPL8290283	53	12.847	12.016	10.32	15.508	16.956	17.616	11.7277	16.6933	1.39015	0.00373456	0.0383093	0	0
ACP5	AMPL5351157	54	0.965	0.327	0.911	1.15	0.725	0.656	0.734333	0.843667	1.06304	0.34647	0.391439	0	0
ACP6	AMPL31246233	51205	27.848	32.775	28.937	34.586	28.018	34.489	29.8533	32.3643	1.08139	0.20068	0.286054	0	0
ACPL2	AMPL3096230	92370	8.911	8.556	11.433	6.901	5.845	6.382	9.63333	6.376	0.693668	0.0285859	0.103432	0	0
ACPP	AMPL5134608	55	0.149	0.187	0.202	0	0.193	0.044	0.179333	0.079	0.914924	0.111547	0.229698	0	0
ACPT	AMPL16220565	93650	0	0	0	0	0	0	0	0	1	NA	NA	0	0
ACR	AMPL3268429	49	0	0	0	0	0	0	0	0	1	NA	NA	0	0
ACRBP	AMPL14383873	84519	0	0	0	0.079	0.048	0.087	0	0.0713333	1.07133	0.0133447	0.0687923	0	0
ACRC	AMPL18692381	93953	0.371	0.608	0.506	0.357	0.435	0.219	0.495	0.337	0.894314	0.0830008	0.19598	0	0
ACRV1	AMPL8961356	56	0.074	0.047	0.405	0.079	0.048	0.131	0.175333	0.086	0.923993	0.260601	0.322398	0	0
ACSBG1	AMPL25798034	23205	0	0	0	0	0	0	0	0	1	NA	NA	0	0
ACSBG2	AMPL14995441	81616	0	0.094	0	0	0	0	0.0313333	0	0.969619	0.211325	0.286054	0	0
ACSF2	AMPL14062720	80221	2.302	4.582	3.744	2.816	2.029	2.098	3.54267	2.31433	0.729601	0.0991768	0.215063	0	0
ACSF3	AMPL4274602	197322	20.051	19.777	29.645	12.771	13.43	15.692	23.1577	13.9643	0.619444	0.0481513	0.14092	0	0
ACSL1	AMPL11069973	2180	37.279	33.055	37.335	40.853	47.003	42.444	35.8897	43.4333	1.20449	0.0172934	0.0788653	0	0
ACSL3	AMPL20843448	2181	83.99	122.402	123.538	111.77	107.871	82.003	109.977	100.548	0.915039	0.295243	0.350852	0	0
ACSL4	AMPL34850670	2182	117.259	117.353	117.771	233.457	222.264	208.811	117.461	221.511	1.87835	0.00231985	0.0315068	0	0
ACSL5	AMPL33055158	51703	0.594	0.701	1.012	0.119	0	0.131	0.769	0.0833333	0.612399	0.0113815	0.0637667	0	0
ACSL6	AMPL822010	23305	0	0.094	0	0	0	0	0.0313333	0	0.969619	0.211325	0.286054	0	0
ACSM1	AMPL16603618	116285	0	0	0	0	0	0	0	0	1	NA	NA	0	0
ACSM2A	AMPL334952	123876	0	0	0	0	0	0	0	0	1	NA	NA	0	0
ACSM2B	AMPL2666630	348158	0	0	0	0	0	0	0	0	1	NA	NA	0	0
ACSM4	AMPL5532938	341392	0	0	0	0	0	0	0	0	1	NA	NA	0	0
ACSM5	AMPL31616389	54988	0	0	0	0	0	0	0	0	1	NA	NA	0	0
ACSS2	AMPL3974985	55902	0.074	0.094	0	0.04	0.048	0.131	0.056	0.073	1.0161	0.349117	0.393482	0	0
ACSS3	AMPL35061236	79611	0	0	0	0	0	0	0	0	1	NA	NA	0	0
ACTA1	AMPL3109069	58	0	0.14	0.304	0	0.048	0.044	0.148	0.0306667	0.897793	0.156206	0.282748	0	0
ACTA2	AMPL10957017	59	11.585	11.502	10.017	22.886	24.202	19.67	11.0347	22.2527	1.93214	0.00376876	0.0384564	0	0
ACTB	AMPL2343099	60	14000.2	11111.7	10052.7	14434.7	14664.8	14739.7	11721.5	14613	1.24666	0.066494	0.171085	0	0
ACTBL2	AMPL622288	345651	0.52	1.403	0.101	1.23	0.821	0.787	0.674667	0.946	1.16202	0.28125	0.339358	0	0
ACTC1	AMPL29562124	70	0.074	0.514	0	0.357	0	0.35	0.196	0.235667	1.03317	0.426298	0.451532	0	0
ACTG1	AMPL11974436	60,71	11321.8	8589.38	8928.82	9241.6	9966.56	13325.6	9613.34	10844.6	1.12806	0.234972	0.30197	0	0
ACTL10	AMPL2454857	170487	2.599	8.556	2.934	2.38	3.188	2.623	4.69633	2.73033	0.654866	0.2081	0.286054	0	0
ACTL6A	AMPL28278700	86	26.808	24.452	20.944	19.752	16.763	22.38	24.068	19.6317	0.823028	0.0662935	0.170771	0	0
ACTL6B	AMPL31576066	51412	0	0	0	0	0	0	0	0	1	NA	NA	0	0
ACTL7A	AMPL12419260	10881	0.074	1.356	0.101	0.119	0	0	0.510333	0.0396667	0.688369	0.190771	0.286054	0	0
ACTL7B	AMPL12867683	10880	0	0.468	0	0.04	0	0.087	0.156	0.0423333	0.901672	0.271698	0.331799	0	0
ACTL8	AMPL15371795	81569	0.223	0.047	0.101	0.04	0.048	0.044	0.123667	0.044	0.929101	0.132711	0.254865	0	0
ACTL9	AMPL17671288	284382	0	1.262	0.101	0	0	0	0.454333	0	0.6876	0.189215	0.286054	0	0
ACTN1	AMPL1973635	87	542.554	464.128	431.219	646.864	631.237	720.543	479.3	666.215	1.38916	0.00653219	0.0486606	0	0
ACTN2	AMPL5030630	88	0	0.047	0	0	0	0	0.0156667	0	0.984575	0.211325	0.286054	0	0
ACTN3	AMPL5541705	89	0	1.075	0	0	0	0	0.358333	0	0.736196	0.211325	0.286054	0	0
ACTN4	AMPL27772682	81	565.575	488.533	440.021	407.062	407.234	525.371	498.043	446.556	0.896828	0.196326	0.286054	0	0
ACTR10	AMPL31210443	55860	84.51	104.963	116.253	75.796	75.457	71.031	101.909	74.0947	0.729722	0.0460192	0.137337	0	0
ACTR1A	AMPL27124757	10121	52.057	71.908	70.824	93.763	83.959	90.177	64.9297	89.2997	1.36964	0.0231596	0.0921977	0	0
ACTR1B	AMPL28501456	10120	43.963	40.489	34.4	31.254	33.574	41.482	39.6173	35.4367	0.897072	0.186719	0.286054	0	0
ACTR2	AMPL455942	10097	267.267	315.356	317.192	370.81	351.245	270.838	299.938	330.964	1.1031	0.217913	0.290121	0	0
ACTR3	AMPL27246788	10096	294.224	400.869	419.584	387.627	391.196	337.061	371.559	371.961	1.00108	0.496566	0.497253	0	0
ACTR3B	AMPL31366074	57180	5.05	4.021	4.654	5.473	5.99	5.464	4.575	5.64233	1.19145	0.0247394	0.0953997	0	0
ACTR3BP2	AMPL19061972	440888	0.149	11.595	0.101	0.119	0	0.087	3.94833	0.0686667	0.215965	0.208512	0.286054	0	0
ACTR3C	AMPL10018454	653857	0	0.047	0	0	0	0	0.0156667	0	0.984575	0.211325	0.286054	0	0
ACTR5	AMPL14003590	79913	20.867	16.691	17.807	15.389	14.106	15.824	18.455	15.1063	0.827876	0.050015	0.144096	0	0
ACTR6	AMPL34871598	64431	27.922	32.307	32.883	40.456	42.269	31.691	31.0373	38.1387	1.22166	0.0744002	0.183407	0	0
ACTR8	AMPL34969596	93973	78.569	79.435	91.869	67.467	76.568	67.097	83.291	70.3773	0.846797	0.0388488	0.123952	0	0
ACTRT1	AMPL16933847	139741	0	1.309	0	0	0	0.087	0.436333	0.029	0.716408	0.2246	0.293973	0	0
ACTRT2	AMPL16584409	140625	0	1.823	0	0	0	0	0.607667	0	0.622019	0.211325	0.286054	0	0
ACVR1	AMPL4747801	90	40.547	42.686	47.25	43.233	47.148	43.1	43.4943	44.4937	1.02246	0.349595	0.393733	0	0
ACVR1B	AMPL27122439	91	60.969	82.147	94.702	31.77	28.598	29.112	79.2727	29.8267	0.384024	0.0181392	0.0809131	0	0
ACVR1C	AMPL34876114	130399	0.149	0.748	0.202	0.833	0.725	0.393	0.366333	0.650333	1.20786	0.148544	0.273761	0	0
ACVR2A	AMPL11796878	92	7.203	9.678	9.915	7.734	4.976	5.726	8.932	6.14533	0.719425	0.0401956	0.126597	0	0
ACVR2B	AMPL2043789	93	17.229	18.187	16.492	6.465	8.019	11.365	17.3027	8.61633	0.525406	0.00906922	0.0569105	0	0
ACVRL1	AMPL3042073	94	0.371	0.14	0.809	0	0.048	0	0.44	0.016	0.705556	0.0811909	0.193363	0	0
ACY1	AMPL7726101	95	6.089	6.733	5.16	6.822	5.652	7.475	5.994	6.64967	1.09375	0.202177	0.286054	0	0
ACY3	AMPL16070531	91703	0	0	0	0.436	0.628	0.831	0	0.631667	1.63167	0.0155416	0.0745592	0	0
ACYP1	AMPL1189550	97	21.165	18.421	14.671	32.048	35.458	33.527	18.0857	33.6777	1.81695	0.00254914	0.0326112	0	0
ACYP2	AMPL34331911	101927145	6.981	5.283	3.845	6.505	7.488	6.557	5.36967	6.85	1.2324	0.119481	0.238867	0	0
ADA	AMPL14907	100	21.907	22.722	25.497	20.783	19.71	20.282	23.3753	20.2583	0.872125	0.0467154	0.138416	0	0
ADAD1	AMPL11059743	132612	0	0	0	0	0	0	0	0	1	NA	NA	0	0
ADAD2	AMPL3036899	161931	0	0.094	0	0	0	0	0.0313333	0	0.969619	0.211325	0.286054	0	0
ADAL	AMPL9122152	161823	25.249	25.715	24.485	17.491	18.067	19.627	25.1497	18.395	0.741692	0.00110461	0.0251609	0	0
ADAM1A	AMPL37929566	.	2.376	4.535	3.744	2.697	2.029	2.404	3.55167	2.37667	0.741853	0.0983021	0.21408	0	0
ADAM10	AMPL5356454	102	20.125	24.359	20.033	26.336	29.999	24.041	21.5057	26.792	1.23489	0.0403315	0.126818	0	0
ADAM11	AMPL10853401	4185	1.782	1.777	1.922	0.436	0.435	0.743	1.827	0.538	0.54404	0.000954435	0.0242132	0	0
ADAM12	AMPL8224738	8038	0	0	0	0.119	0.242	0.219	0	0.193333	1.19333	0.0180423	0.0806884	0	0
ADAM15	AMPL21702698	8751	92.827	99.867	108.159	148.102	140.141	147.352	100.284	145.198	1.44344	0.00122185	0.0260614	0	0
ADAM17	AMPL9492210	6868	21.387	33.85	26.205	16.896	17.729	15.387	27.1473	16.6707	0.627792	0.0485754	0.141627	0	0
ADAM18	AMPL26677951	8749	0	0.094	0	0	0	0	0.0313333	0	0.969619	0.211325	0.286054	0	0
ADAM2	AMPL9859281	2515	0	0	0	0	0	0	0	0	1	NA	NA	0	0
ADAM20	AMPL29329693	8748	0	0	0	0	0	0	0	0	1	NA	NA	0	0
ADAM21	AMPL28327115	8747	0	0.047	0	0	0	0	0.0156667	0	0.984575	0.211325	0.286054	0	0
ADAM21P1	AMPL20247301	145241	0	0.982	0	0	0	0	0.327333	0	0.75339	0.211325	0.286054	0	0
ADAM22	AMPL35543171	53616	2.005	3.927	3.541	2.697	3.043	3.06	3.15767	2.93333	0.946043	0.370758	0.410045	0	0
ADAM23	AMPL30434500	8745	50.052	60.687	57.874	32.127	32.801	31.429	56.2043	32.119	0.57896	0.00792253	0.0537154	0	0
ADAM28	AMPL24340427	10863	0.074	0	0	0.04	0.097	0	0.0246667	0.0456667	1.02049	0.302568	0.35682	0	0
ADAM29	AMPL4683605	101928551,1	0	0	0	0	0	0	0	0	1	NA	NA	0	0
ADAM30	AMPL36028112	11085	0	2.712	0	0	0	0.044	0.904	0.0146667	0.532913	0.214475	0.28869	0	0
ADAM32	AMPL34657796	203102	0.149	0.281	0.304	0.317	0.386	0.35	0.244667	0.351	1.08543	0.0730727	0.1815	0	0
ADAM33	AMPL14567541	80332	0	0.094	0	0	0	0	0.0313333	0	0.969619	0.211325	0.286054	0	0
ADAM6	AMPL21011525	8755	0	0	0	0	0	0	0	0	1	NA	NA	0	0
ADAM7	AMPL27156489	8756	0	0	0	0	0	0	0	0	1	NA	NA	0	0
ADAM8	AMPL3680783	101	0	0	0	0	0	0	0	0	1	NA	NA	0	0
ADAM9	AMPL30180952	8754	274.396	296	290.886	413.209	401.002	350.087	287.094	388.099	1.3506	0.0125509	0.0667757	0	0
ADAMDEC1	AMPL25518329	27299	0	0	0	0	0	0	0	0	1	NA	NA	0	0
ADAMTS1	AMPL12518454	9510	16.857	16.083	16.188	27.13	42.656	38.729	16.376	36.1717	2.13925	0.0254291	0.0967836	0	0
ADAMTS10	AMPL13886090	81794	0.074	1.403	0.405	2.816	1.594	2.666	0.627333	2.35867	2.06391	0.0177682	0.0801564	0	0
ADAMTS12	AMPL13984628	81792	35.2	51.71	49.678	68.339	58.452	57.219	45.5293	61.3367	1.33973	0.037024	0.120072	0	0
ADAMTS13	AMPL34222790	11093	0	0	0	0	0	0.044	0	0.0146667	1.01467	0.211325	0.286054	0	0
ADAMTS14	AMPL34221540	140766	0	0	0.101	0.278	0.048	0.131	0.0336667	0.152333	1.1148	0.107205	0.224766	0	0
ADAMTS15	AMPL34751805	170689	11.362	9.865	10.624	9.004	9.758	9.66	10.617	9.474	0.90161	0.05013	0.144129	0	0
ADAMTS16	AMPL36503115	170690	9.208	9.865	8.499	7.496	8.502	6.6	9.19067	7.53267	0.837302	0.0384008	0.123077	0	0
ADAMTS17	AMPL36219183	170691	0.446	0.374	0.101	0.04	0	0	0.307	0.0133333	0.775312	0.0527321	0.148741	0	0
ADAMTS18	AMPL20749181	170692	0	0	0	0	0	0	0	0	1	NA	NA	0	0
ADAMTS19	AMPL16545980	171019	0	0.14	0	0	0	0	0.0466667	0	0.955414	0.211325	0.286054	0	0
ADAMTS2	AMPL24840415	9509	0.594	0.234	0.202	0.595	0.338	0.044	0.343333	0.325667	0.986849	0.467492	0.480027	0	0
ADAMTS3	AMPL25164827	9508	3.416	4.114	2.934	1.745	1.401	1.268	3.488	1.47133	0.550654	0.00821477	0.0545651	0	0
ADAMTS4	AMPL29336997	9507	0	0.187	0	0	0.097	0.044	0.0623333	0.047	0.985566	0.418986	0.446211	0	0
ADAMTS5	AMPL13016703	11096	0.446	1.075	0.202	2.697	2.995	1.748	0.574333	2.48	2.21046	0.00894271	0.0564394	0	0
ADAMTS6	AMPL22131042	11174	110.427	124.366	126.978	181.855	184.874	167.765	120.59	178.165	1.47351	0.000723323	0.0218869	0	0
ADAMTS7	AMPL25163880	11173	0.965	0.327	1.012	1.745	0.918	2.492	0.768	1.71833	1.53752	0.0799889	0.19187	0	0
ADAMTS8	AMPL13492156	11095	0.074	0	0	0	0	0	0.0246667	0	0.975927	0.211325	0.286054	0	0
ADAMTS9	AMPL21267509	56999	0.668	0.514	0.708	0	0	0	0.63	0	0.613497	0.00434842	0.0408639	0	0
ADAMTSL1	AMPL2275530	92949	0	0	0	0	0.048	0	0	0.016	1.016	0.211325	0.286054	0	0
ADAMTSL2	AMPL26179066	100996397	0	0	0	0	0	0	0	0	1	NA	NA	0	0
ADAMTSL3	AMPL20623991	57188	0	0.047	0	0.04	0	0	0.0156667	0.0133333	0.997703	0.457647	0.472989	0	0
ADAMTSL4	AMPL31834387	54507	0.149	0.468	0.506	0.079	0.048	0.087	0.374333	0.0713333	0.779529	0.0571311	0.155647	0	0
ADAMTSL5	AMPL22467937	339366	4.753	5.283	5.261	5.632	5.845	7.912	5.099	6.463	1.22364	0.0982792	0.21408	0	0
ADAP1	AMPL13089332	11033	0	0	0	0	0	0	0	0	1	NA	NA	0	0
ADAP2	AMPL33363107	55803	0	0.14	0	0	0	0.044	0.0466667	0.0146667	0.969427	0.285176	0.342665	0	0
ADAR	AMPL2034972	103	235.706	244.617	266.198	256.778	268.06	220.875	248.84	248.571	0.998922	0.494075	0.495961	0	0
ADARB2	AMPL31630312	105	0.149	0.187	0.304	0	0	0	0.213333	0	0.824176	0.0223125	0.0906338	0	0
ADAT1	AMPL13349119	23536	40.547	42.032	43	33.753	35.603	35.363	41.8597	34.9063	0.837765	0.000962594	0.0242132	0	0
ADAT2	AMPL22520040	134637	8.243	12.343	9.005	6.306	8.792	6.294	9.86367	7.13067	0.748427	0.0776141	0.18807	0	0
ADAT3	AMPL18299087	113179	2.005	1.216	1.012	1.269	2.174	1.792	1.411	1.745	1.13853	0.226103	0.294909	0	0
ADC	AMPL17542234	113451	0	0	0	0.079	0	0	0	0.0263333	1.02633	0.211325	0.286054	0	0
ADCK1	AMPL31264949	57143	4.159	2.01	3.642	2.38	3.092	2.929	3.27033	2.80033	0.889938	0.275389	0.335024	0	0
ADCK2	AMPL16627291	90956	11.956	13.138	13.052	12.613	12.995	13.594	12.7153	13.0673	1.02566	0.25169	0.315352	0	0
ADCK3	AMPL31812770	56997	23.986	22.956	23.473	12.851	11.594	13.463	23.4717	12.636	0.557216	0.000180467	0.0152587	0	0
ADCK4	AMPL13847655	79934	21.536	18.141	17.301	9.995	10.918	12.633	18.9927	11.182	0.609323	0.00564384	0.0460739	0	0
ADCK5	AMPL17892963	203054	2.599	3.039	1.922	4.046	3.816	4.371	2.52	4.07767	1.44252	0.0121917	0.0659635	0	0
ADCY10	AMPL34004882	55811	0	0	0	0	0	0	0	0	1	NA	NA	0	0
ADCY2	AMPL33163652	108	0.52	1.917	1.214	0.04	0	0	1.217	0.0133333	0.457074	0.048075	0.140881	0	0
ADCY3	AMPL28097297	109	53.543	57.321	47.857	58.701	58.307	57.175	52.907	58.061	1.09561	0.0995532	0.215601	0	0
ADCY4	AMPL6688823	196883	0	0.14	0	0	0	0	0.0466667	0	0.955414	0.211325	0.286054	0	0
ADCY5	AMPL21168459	111	0	0	0	0.04	0	0	0	0.0133333	1.01333	0.211325	0.286054	0	0
ADCY6	AMPL26296751	112	13.813	16.785	13.254	15.31	14.927	13.9	14.6173	14.7123	1.00608	0.47068	0.482324	0	0
ADCY7	AMPL1616634	113	44.705	52.411	52.511	31.73	27.68	32.084	49.8757	30.498	0.619117	0.0032397	0.0363021	0	0
ADCY8	AMPL1610329	114	0	0	0	0	0	0	0	0	1	NA	NA	0	0
ADCY9	AMPL5027590	115	15.149	14.821	15.48	10.471	9.758	13.114	15.15	11.1143	0.750114	0.0270302	0.100241	0	0
ADCYAP1	AMPL1164370	116	0	0	0	0	0	0	0	0	1	NA	NA	0	0
ADCYAP1R1	AMPL7907659	117	0	0	0	0	0	0	0	0	1	NA	NA	0	0
ADD1	AMPL25603913	118	102.035	118.148	118.378	138.027	128.547	127.857	112.854	131.477	1.16357	0.026851	0.099776	0	0
ADD2	AMPL6645050	119	0	0	0	0	0	0	0	0	1	NA	NA	0	0
ADD3	AMPL32129789	120	31.116	42.686	35.615	20.188	23.767	17.31	36.4723	20.4217	0.571666	0.0116039	0.0644507	0	0
ADH1A	AMPL6619820	124	0	0.561	0	0.04	0	0	0.187	0.0133333	0.853693	0.225607	0.294558	0	0
ADH1B	AMPL4464467	125	0	0	0	0	0	0	0	0	1	NA	NA	0	0
ADH1C	AMPL5308544	126	0.371	0.468	0.101	0.476	0.242	0.437	0.313333	0.385	1.05457	0.309478	0.36214	0	0
ADH4	AMPL4461484	127	0	0	0	0	0	0	0	0	1	NA	NA	0	0
ADH5	AMPL4966163	128	210.457	206.092	203.165	226.991	210.332	197.227	206.571	211.517	1.02382	0.313917	0.365927	0	0
ADH7	AMPL7802209	131	0	0	0	0	0	0	0	0	1	NA	NA	0	0
ADHFE1	AMPL34317048	137872	0.074	0.094	0	0	0.048	0.044	0.056	0.0306667	0.97601	0.245459	0.310132	0	0
ADI1	AMPL31866011	55256	91.119	113.238	120.705	81.349	82.171	65.917	108.354	76.479	0.708515	0.0241875	0.0941941	0	0
ADIG	AMPL602936	149685	0	0.047	0	0	0	0	0.0156667	0	0.984575	0.211325	0.286054	0	0
ADIPOQ	AMPL27192078	9370	0	0	0	0	0	0	0	0	1	NA	NA	0	0
ADIPOR1	AMPL31695533	51094	123.868	104.262	97.232	157.978	158.594	159.504	108.454	158.692	1.45899	0.0119806	0.0655158	0	0
ADIPOR2	AMPL35355444	79602	51.537	47.315	49.071	59.177	64.008	63.032	49.3077	62.0723	1.25373	0.00148527	0.0273868	0	0
ADK	AMPL12034667	132	17.823	16.785	14.57	25.305	28.357	23.167	16.3927	25.6097	1.52994	0.00516662	0.0441759	0	0
ADM	AMPL2397925	133	93.941	84.064	93.994	153.893	127.967	165.055	90.6663	148.972	1.63606	0.0128615	0.0675372	0	0
ADM2	AMPL15494089	79924	0.297	0.234	0.101	0	0.097	0	0.210667	0.0323333	0.852698	0.0352927	0.116681	0	0
ADNP	AMPL17440967	23394	27.625	50.541	44.316	29.946	37.197	26.183	40.8273	31.1087	0.767648	0.146713	0.271598	0	0
ADNP2	AMPL25205542	22850	36.462	64.193	53.928	46.485	44.25	36.587	51.5277	42.4407	0.827005	0.191111	0.286054	0	0
ADO	AMPL18387740	84890	19.976	16.457	20.438	16.857	14.879	18.271	18.957	16.669	0.885354	0.114483	0.233424	0	0
ADORA1	AMPL4564339	134	2.97	1.403	1.416	1.547	0.918	1.792	1.92967	1.419	0.825691	0.22288	0.293093	0	0
ADORA2A	AMPL6410101	135	0.668	0.888	0.607	0.952	0.58	0.787	0.721	0.773	1.03021	0.36258	0.404064	0	0
ADORA2B	AMPL6301037	136	141.32	114.501	121.312	137.71	141.203	156.4	125.711	145.104	1.15305	0.0643827	0.16761	0	0
ADORA3	AMPL2830687	140	0	0	0	0	0	0	0	0	1	NA	NA	0	0
ADPGK	AMPL14718156	83440	15.521	20.946	18.718	16.738	20.048	13.944	18.395	16.91	0.923434	0.282233	0.340236	0	0
ADPRH	AMPL2398335	141	0	0	0	0	0	0	0	0	1	NA	NA	0	0
ADPRHL1	AMPL36516773	113622	0.371	0.327	0.304	0.714	0.435	0.743	0.334	0.630667	1.22239	0.0444884	0.13448	0	0
ADPRHL2	AMPL33097884	54936	31.71	26.977	25.396	38.195	43.235	50.531	28.0277	43.987	1.5498	0.0142308	0.0712309	0	0
ADRA1A	AMPL5301207	148	0	0	0	0	0	0	0	0	1	NA	NA	0	0
ADRA1D	AMPL2289385	146	0	0.047	0	0	0	0.087	0.0156667	0.029	1.01313	0.356163	0.39859	0	0
ADRA2B	AMPL4079612	151	0	1.543	0	0	0	0	0.514333	0	0.660357	0.211325	0.286054	0	0
ADRA2C	AMPL5645348	152	0	0.094	0	0	0	0	0.0313333	0	0.969619	0.211325	0.286054	0	0
ADRB1	AMPL3776117	153	0.371	0.514	0.405	0.278	0.193	0.175	0.43	0.215333	0.849883	0.0094568	0.0580642	0	0
ADRBK1	AMPL11597563	156	34.235	33.336	28.734	31.77	30.82	42.357	32.1017	34.9823	1.08702	0.26666	0.32756	0	0
ADRBK2	AMPL29216041	157	3.713	7.434	5.565	2.023	2.802	2.054	5.57067	2.293	0.501167	0.0427705	0.131091	0	0
ADRM1	AMPL18086059	11047	354.376	291.044	289.672	244.245	305.498	354.546	311.697	301.43	0.967164	0.40207	0.433319	0	0
ADSL	AMPL4380658	158	231.993	246.488	245.963	155.836	158.691	166.585	241.481	160.371	0.665497	0.00015874	0.0152587	0	0
ADSS	AMPL2610798	159	23.689	29.829	22.563	27.526	34.54	28.5	25.3603	30.1887	1.18317	0.0999668	0.216242	0	0
ADSSL1	AMPL21219235	122622	0	0.982	0.101	0.159	0	0.219	0.361	0.126	0.827333	0.266081	0.32708	0	0
AEBP1	AMPL4545334	165	0	0.327	0	0.04	0	0	0.109	0.0133333	0.913736	0.236602	0.303055	0	0
AEBP2	AMPL3165160	121536	26.511	36.421	29.949	32.008	30.627	27.101	30.9603	29.912	0.967199	0.384323	0.420175	0	0
AEN	AMPL36284041	64782	28.665	25.06	20.033	22.41	23.139	25.396	24.586	23.6483	0.963352	0.375957	0.413739	0	0
AES	AMPL22022435	166	257.019	237.745	253.248	302.113	247.046	306.113	249.337	285.091	1.14282	0.0972137	0.212672	0	0
AFAP1L1	AMPL34860758	134265	4.827	4.161	5.362	8.131	7.778	9.048	4.78333	8.319	1.61135	0.00119945	0.0259595	0	0
AFAP1L2	AMPL4882856	84632	0.446	0.187	0.405	0.238	0.435	0.262	0.346	0.311667	0.974492	0.376654	0.41427	0	0
AFF1	AMPL10005698	4299	46.71	52.505	55.547	57.591	58.259	47.952	51.5873	54.6007	1.0573	0.258425	0.32062	0	0
AFF2	AMPL8227001	2334	5.644	7.668	6.577	4.601	4.01	3.672	6.62967	4.09433	0.667701	0.0163436	0.0764299	0	0
AFF3	AMPL102967	3899	10.545	10.286	13.861	20.625	22.318	20.807	11.564	21.25	1.77093	0.00285893	0.0346042	0	0
AFF4	AMPL25847116	27125	150.305	151.577	135.679	182.41	169.608	166.41	145.854	172.809	1.18355	0.0094569	0.0580642	0	0
AFG3L2	AMPL13261477	10939	27.997	37.403	36.93	31.016	28.985	25.921	34.11	28.6407	0.844223	0.104724	0.221482	0	0
AFM	AMPL1744499	173	0	0.094	0	0	0	0	0.0313333	0	0.969619	0.211325	0.286054	0	0
AFMID	AMPL987372	125061	0.817	0.795	1.113	0.516	0.87	0.656	0.908333	0.680667	0.880699	0.0960864	0.211681	0	0
AFP	AMPL3113735	174	0	0	0	0	0	0	0	0	1	NA	NA	0	0
AFTPH	AMPL22206471	54812	23.986	21.647	23.372	14.08	16.666	16.916	23.0017	15.8873	0.70359	0.00209413	0.0305078	0	0
AGA	AMPL4009477	175	10.248	10.66	13.355	7.536	6.956	5.508	11.421	6.66667	0.617234	0.0103172	0.0605309	0	0
AGAP1	AMPL2731179	116987	29.556	22.348	25.8	18.88	21.11	24.216	25.9013	21.402	0.832747	0.0818514	0.194403	0	0
AGAP11	AMPL16260060	.	0	0	0	0.119	0	0.044	0	0.0543333	1.05433	0.129128	0.250281	0	0
AGAP2	AMPL3157590	116986	0.371	0.701	0.708	0	0.097	0.044	0.593333	0.047	0.657113	0.0162846	0.0763303	0	0
AGAP3	AMPL14767362	116988	43.814	38.151	41.078	45.454	47.148	51.711	41.0143	48.1043	1.16875	0.0235458	0.0929247	0	0
AGAP5	AMPL3505752	101060581,119016,119385,728127,728404,729092	0.52	0.655	0.506	0.873	0.725	0.437	0.560333	0.678333	1.07562	0.230652	0.298563	0	0
AGAP6	AMPL3506164	101060581,119016,414189,728404	2.748	4.769	4.452	5.156	4.734	3.41	3.98967	4.43333	1.08892	0.308764	0.361791	0	0
AGAP7	AMPL4406411	653268	0.965	1.496	1.416	1.23	1.256	0.962	1.29233	1.14933	0.937618	0.251956	0.315458	0	0
AGBL1	AMPL34961845	123624	0	0.047	0	0	0	0	0.0156667	0	0.984575	0.211325	0.286054	0	0
AGBL2	AMPL14857508	79841	0	0	0	0	0	0	0	0	1	NA	NA	0	0
AGBL3	AMPL16076755	340351	0.074	0	0	0	0	0.044	0.0246667	0.0146667	0.990241	0.374408	0.412505	0	0
AGBL5	AMPL37012619	60509	4.678	6.125	4.958	5.355	4.831	6.251	5.25367	5.479	1.03603	0.364647	0.405561	0	0
AGER	AMPL4824929	177	0.371	1.075	0.506	0.397	0.725	0.481	0.650667	0.534333	0.929523	0.329772	0.378212	0	0
AGFG1	AMPL5430597	3267	0.297	0.468	0.405	0.357	0.097	0.437	0.39	0.297	0.933094	0.238388	0.304265	0	0
AGGF1	AMPL34146544	55109	30.076	30.577	26.711	35.974	41.448	29.505	29.1213	35.6423	1.21649	0.0956623	0.211168	0	0
AGK	AMPL33126771	55750	0.743	0.468	0.304	0.714	0.193	0.568	0.505	0.491667	0.991141	0.475225	0.485519	0	0
AGL	AMPL4466477	178	31.338	37.216	36.829	30.858	31.303	27.801	35.1277	29.9873	0.857718	0.0476496	0.140297	0	0
AGMO	AMPL4169357	392636	0	0	0	0.159	0.145	0.087	0	0.130333	1.13033	0.0137132	0.0700399	0	0
AGPAT1	AMPL27753774	10554	190.332	199.874	210.551	155.519	139.513	155.701	200.252	150.244	0.751516	0.001656	0.0286813	0	0
AGPAT2	AMPL28923039	10555	13.664	11.735	10.219	16.262	17.342	31.56	11.8727	21.7213	1.76508	0.0897915	0.205581	0	0
AGPAT3	AMPL30912219	56894	60.375	56.105	58.177	91.701	96.954	96.472	58.219	95.0423	1.62182	5.43555e-05	0.0109042	0	0
AGPAT4	AMPL31168384	56895	1.931	2.384	2.226	3.411	3.43	4.327	2.18033	3.72267	1.48496	0.0112522	0.0634026	0	0
AGPAT5	AMPL33369922	55326	64.013	84.344	68.295	67.07	72.558	58.749	72.2173	66.1257	0.9168	0.23121	0.298973	0	0
AGPAT6	AMPL17450889	137964	40.844	39.18	40.775	47.199	56.858	49.613	40.2663	51.2233	1.26552	0.0295206	0.10556	0	0
AGPHD1	AMPL808111	.	1.857	2.899	2.226	3.451	2.512	2.929	2.32733	2.964	1.19134	0.0974995	0.213029	0	0
AGPS	AMPL7233191	8540	78.569	97.669	118.378	80.476	76.616	61.677	98.2053	72.923	0.745151	0.0728307	0.181158	0	0
AGR2	AMPL29807822	10551	0	0.047	0	0.079	0.048	0.044	0.0156667	0.057	1.0407	0.0525345	0.148267	0	0
AGR3	AMPL16716408	155465	0	0	0	0	0	0	0	0	1	NA	NA	0	0
AGRN	AMPL22072684	375790	28.665	27.304	26.711	66.475	61.786	109.935	27.56	79.3987	2.81508	0.038604	0.123489	0	0
AGRP	AMPL6187841	181	0.074	0.187	0	0.04	0	0.044	0.087	0.028	0.945722	0.19621	0.286054	0	0
AGT	AMPL5044930	183	0.074	0.234	0.202	0.397	0.821	1.18	0.17	0.799333	1.53789	0.0512961	0.145887	0	0
AGTPBP1	AMPL24193581	23287	10.025	15.102	10.624	10.709	11.98	6.906	11.917	9.865	0.84114	0.203029	0.286054	0	0
AGTR1	AMPL28493769	185	0.223	0.187	0.101	0.159	0.145	0.131	0.170333	0.145	0.978354	0.279695	0.338375	0	0
AGTR2	AMPL2284921	186	0	0	0	0	0	0	0	0	1	NA	NA	0	0
AGTRAP	AMPL32908210	57085	83.321	74.105	72.544	129.896	121.784	154.652	76.6567	135.444	1.75702	0.00927509	0.0574896	0	0
AGXT	AMPL5707630	189	0	0	0	0	0	0.044	0	0.0146667	1.01467	0.211325	0.286054	0	0
AGXT2	AMPL14607117	64902	0	0	0	0	0	0	0	0	1	NA	NA	0	0
AGXT2L1	AMPL15200431	.	0.149	0	0.101	0.159	0.29	0.35	0.0833333	0.266333	1.16892	0.0331375	0.112853	0	0
AGXT2L2	AMPL17815321	.	4.901	7.294	5.969	7.06	6.908	7.387	6.05467	7.11833	1.15077	0.13091	0.252523	0	0
AHCTF1	AMPL24502432	25909	32.601	48.39	46.036	47.873	49.322	38.029	42.3423	45.0747	1.06304	0.338908	0.385329	0	0
AHCY	AMPL6513225	191	155.949	163.265	155.915	145.127	136.179	171.918	158.376	151.075	0.954186	0.284914	0.342587	0	0
AHCYL1	AMPL12531693	10768	224.344	249.012	292.909	210.135	213.23	200.899	255.422	208.088	0.815407	0.0689541	0.174925	0	0
AHCYL2	AMPL25697829	23382	3.193	3.787	2.934	6.148	4.782	3.847	3.30467	4.92567	1.37657	0.0615459	0.163142	0	0
AHDC1	AMPL1057102	27245	1.708	2.525	2.327	3.609	4.01	3.278	2.18667	3.63233	1.45366	0.00589288	0.0467869	0	0
AHI1	AMPL1942925	54806	16.56	24.265	25.8	22.806	24.25	20.02	22.2083	22.3587	1.00648	0.482419	0.489403	0	0
AHNAK2	AMPL15925511	113146	6.981	5.283	4.351	9.004	8.84	10.797	5.53833	9.547	1.6131	0.00846754	0.0552939	0	0
AHR	AMPL8460815	196	48.196	58.443	57.671	90.511	68.694	54.902	54.77	71.369	1.29763	0.123012	0.243192	0	0
AHRR	AMPL6723696	57491	14.258	10.894	9.612	7.695	9.082	11.103	11.588	9.29333	0.81771	0.127936	0.248878	0	0
AHSA1	AMPL12442651	10598	167.979	189.868	191.934	152.623	144.971	117.147	183.26	138.247	0.755708	0.0159409	0.0754646	0	0
AHSA2	AMPL35815659	130872	6.015	13.792	9.915	9.043	9.903	8.873	9.90733	9.273	0.941843	0.402523	0.43371	0	0
AHSG	AMPL8806376	197	0	0	0	0	0	0	0	0	1	NA	NA	0	0
AHSP	AMPL33141675	51327	0	0.14	0	0	0	0	0.0466667	0	0.955414	0.211325	0.286054	0	0
AICDA	AMPL33856885	57379	0	0	0	0	0	0	0	0	1	NA	NA	0	0
AIDA	AMPL37166408	64853	60.003	81.539	69.61	100.546	94.78	92.363	70.384	95.8963	1.3574	0.0203508	0.085849	0	0
AIF1	AMPL9337479	199	0	0	0	0	0	0	0	0	1	NA	NA	0	0
AIF1L	AMPL9048532	83543	0.891	0.982	0.506	0.595	0.531	0.393	0.793	0.506333	0.840119	0.0892532	0.204895	0	0
AIFM1	AMPL29053334	9131	139.389	103.373	102.392	107.923	125.938	147.789	115.051	127.217	1.10483	0.254157	0.317344	0	0
AIFM2	AMPL18491011	84883	4.976	5.517	4.351	6.465	6.473	9.179	4.948	7.37233	1.40759	0.0507945	0.14515	0	0
AIG1	AMPL31828308	51390	19.159	20.712	22.461	17.491	18.55	15.387	20.7773	17.1427	0.833099	0.0262642	0.0986216	0	0
AIM1	AMPL10190044	202	2.896	5.47	4.958	8.25	8.406	8.349	4.44133	8.335	1.71557	0.0190419	0.0829868	0	0
AIM1L	AMPL1518035	55057	0.149	0	0	0.119	0.242	0.35	0.0496667	0.237	1.17847	0.0464846	0.137967	0	0
AIM2	AMPL29477917	9447	0.074	0	0.405	0	0	0	0.159667	0	0.862317	0.16414	0.286054	0	0
AIMP1	AMPL3072893	9255	67.726	72.001	81.144	85.989	76.954	61.109	73.6237	74.684	1.01421	0.452985	0.47106	0	0
AIMP2	AMPL29395832	7965	96.614	95.285	92.072	87.893	87.92	87.773	94.657	87.862	0.928965	0.0185278	0.0817661	0	0
AIP	AMPL30349915	9049	36.24	28.567	36.019	36.49	30.192	41.308	33.6087	35.9967	1.069	0.296109	0.351423	0	0
AIPL1	AMPL26186739	23746	0	0	0	0	0.048	0.044	0	0.0306667	1.03067	0.092137	0.20762	0	0
AIRE	AMPL3980719	326	0	0	0	0	0	0	0	0	1	NA	NA	0	0
AJAP1	AMPL33590109	55966	0	0	0	0	0	0	0	0	1	NA	NA	0	0
AJUBA	AMPL17925147	84962	57.404	51.429	43	50.332	47.776	54.64	50.611	50.916	1.00591	0.475913	0.485993	0	0
AK1	AMPL4829123	203	46.636	44.79	50.285	58.979	61.399	61.852	47.237	60.7433	1.28	0.00230907	0.0315068	0	0
AK2	AMPL9337370	204	254.568	257.334	266.3	413.09	365.786	341.039	259.401	373.305	1.43742	0.0149343	0.0731006	0	0
AK3	AMPL31565962	50808	73.89	60.78	77.806	77.978	69.322	87.117	70.8253	78.139	1.10183	0.185761	0.286054	0	0
AK4	AMPL21206662	100507855,2	41.809	50.307	50.386	79.366	67.389	59.929	47.5007	68.8947	1.44111	0.0221518	0.0902343	0	0
AK7	AMPL34864212	122481	0	0	0	0	0	0	0	0	1	NA	NA	0	0
AK8	AMPL35337492	158067	0.149	0.047	0.202	0	0.048	0.131	0.132667	0.0596667	0.93555	0.144265	0.268527	0	0
AKAP1	AMPL8939013	8165	27.18	28.38	20.64	14.358	16.28	15.649	25.4	15.429	0.622311	0.0235557	0.0929247	0	0
AKAP10	AMPL12843172	11216	16.115	22.91	18.212	16.103	19.371	13.988	19.079	16.4873	0.870927	0.184806	0.286054	0	0
AKAP11	AMPL31919600	11215	58.741	68.167	56.963	66.515	65.505	62.901	61.2903	64.9737	1.05913	0.201557	0.286054	0	0
AKAP12	AMPL28324222	9590	83.915	105.103	99.255	136.124	113.62	114.699	96.091	121.481	1.26151	0.0299174	0.10625	0	0
AKAP13	AMPL12807121	11214	6.461	8.696	7.487	11.026	7.681	10.622	7.548	9.77633	1.26068	0.0802158	0.192121	0	0
AKAP14	AMPL17086115	158798	0	0.047	0	0.04	0	0	0.0156667	0.0133333	0.997703	0.457647	0.472989	0	0
AKAP17A	AMPL29936839	8227	67.132	62.697	59.594	62.707	66.665	78.025	63.141	69.1323	1.09341	0.163649	0.286054	0	0
AKAP3	AMPL28838810	10566	0	0	0	0	0	0	0	0	1	NA	NA	0	0
AKAP4	AMPL29803384	8852	0	0	0	0	0	0	0	0	1	NA	NA	0	0
AKAP5	AMPL29712517	9495	2.079	1.029	1.214	0.635	0.531	0.437	1.44067	0.534333	0.628653	0.0515622	0.146356	0	0
AKAP6	AMPL27814001	9472	0.817	0.795	0.809	0.873	0.338	0.743	0.807	0.651333	0.913854	0.217939	0.290134	0	0
AKAP7	AMPL33749638	9465	6.758	7.481	8.094	4.879	5.024	4.065	7.44433	4.656	0.669798	0.00279218	0.0342708	0	0
AKAP8	AMPL27810382	10270	46.933	37.31	32.68	47.873	51.399	58.661	38.9743	52.6443	1.34197	0.0323501	0.111408	0	0
AKAP8L	AMPL24571698	26993	33.492	44.229	39.156	48.23	48.984	51.186	38.959	49.4667	1.26296	0.0337451	0.113813	0	0
AKAP9	AMPL29548032	10142	23.689	32.821	32.883	24.194	20.048	18.534	29.7977	20.9253	0.711915	0.0406767	0.127301	0	0
AKD1	AMPL1426829	.	0.149	0.14	0.202	0	0.097	0.131	0.163667	0.076	0.924663	0.0707131	0.177699	0	0
AKIP1	AMPL31141810	56672	19.828	27.585	24.485	31.572	33.429	28.456	23.966	31.1523	1.28784	0.0326483	0.111881	0	0
AKIRIN1	AMPL14328752	79647	174.143	171.354	220.668	266.536	253.132	215.455	188.722	245.041	1.29685	0.0318726	0.110377	0	0
AKIRIN2	AMPL32201952	55122	40.77	35.72	36.525	29.946	30.434	28.893	37.6717	29.7577	0.795354	0.0145543	0.072156	0	0
AKNA	AMPL14940928	80709	2.748	2.665	3.339	2.935	2.415	2.885	2.91733	2.745	0.956007	0.279397	0.338248	0	0
AKNAD1	AMPL34920487	254268	2.228	1.59	1.619	3.332	4.203	2.71	1.81233	3.415	1.56987	0.0236733	0.0931106	0	0
AKR1A1	AMPL18343519	10327	27.254	31.278	30.252	32.008	27.246	26.795	29.5947	28.683	0.970202	0.341442	0.387346	0	0
AKR1B1	AMPL11229510	231	156.692	161.863	153.588	191.652	176.178	150.805	157.381	172.878	1.09785	0.160926	0.286054	0	0
AKR1B10	AMPL33771247	57016	2.376	2.852	2.428	1.983	1.836	1.486	2.552	1.76833	0.779373	0.0102746	0.0603914	0	0
AKR1B15	AMPL1420019	441282	0	0.047	0	0.04	0	0	0.0156667	0.0133333	0.997703	0.457647	0.472989	0	0
AKR1C4	AMPL7374404	1109	0	0	0	0	0	0	0	0	1	NA	NA	0	0
AKR1CL1	AMPL19573126	340811	0	0.701	0	0.04	0	0.044	0.233667	0.028	0.833288	0.235859	0.302596	0	0
AKR1D1	AMPL28785131	6718	0	0	0.304	0	0.048	0	0.101333	0.016	0.922518	0.244705	0.3096	0	0
AKR1E2	AMPL4863640	83592	0	0	0	0	0	0	0	0	1	NA	NA	0	0
AKR7A2	AMPL11279728	8574	45.448	35.58	33.085	59.772	61.447	84.932	38.0377	68.717	1.78589	0.0228274	0.0915045	0	0
AKR7A2P1	AMPL20987577	246182	0.891	4.909	1.72	1.706	1.546	1.836	2.50667	1.696	0.768821	0.288182	0.345297	0	0
AKR7A3	AMPL12561431	22977	0.223	1.449	0.506	1.468	0.966	1.574	0.726	1.336	1.35342	0.119699	0.239072	0	0
AKT1	AMPL2201548	207	72.479	68.074	62.022	75.479	71.64	77.588	67.525	74.9023	1.10766	0.0599484	0.160204	0	0
AKT1S1	AMPL4068096	84335	10.768	8.322	7.689	8.964	9.178	22.031	8.92633	13.391	1.44978	0.205481	0.286054	0	0
AKT2	AMPL11229610	208	180.604	166.912	166.336	92.177	97.678	99.357	171.284	96.404	0.565369	0.00047999	0.0200309	0	0
AKT3	AMPL27377045	10000	140.651	178.273	214.193	210.333	168.932	154.871	177.706	178.045	1.0019	0.495295	0.496382	0	0
AKTIP	AMPL36896400	64400	32.601	37.918	46.137	31.889	30.82	23.342	38.8853	28.6837	0.744225	0.0541042	0.150979	0	0
ALAD	AMPL3480870	210	11.585	12.717	13.153	15.35	14.106	19.408	12.485	16.288	1.28202	0.0658107	0.169906	0	0
ALAS1	AMPL22069278	211	24.358	25.995	21.146	31.572	30.241	33.877	23.833	31.8967	1.32472	0.00629064	0.0479626	0	0
ALAS2	AMPL3480101	212	0	0	0	0	0	0	0	0	1	NA	NA	0	0
ALB	AMPL3423532	213	0	0	0	0	0	0.044	0	0.0146667	1.01467	0.211325	0.286054	0	0
ALCAM	AMPL11858852	214	76.489	89.815	80.74	138.662	149.609	123.923	82.348	137.398	1.66048	0.00350341	0.0373747	0	0
ALDH16A1	AMPL18045969	126133	17.229	20.338	16.29	10.193	10.386	11.146	17.9523	10.575	0.610743	0.0107911	0.0621997	0	0
ALDH18A1	AMPL7037388	5832	62.899	60.827	55.749	68.141	72.365	67.841	59.825	69.449	1.15822	0.0125294	0.0667708	0	0
ALDH1A1	AMPL2584612	216	0	0	0	0.04	0.048	0	0	0.0293333	1.02933	0.0934283	0.20867	0	0
ALDH1A3	AMPL4077113	220	3.862	4.395	4.148	3.332	4.348	4.765	4.135	4.14833	1.0026	0.489336	0.493746	0	0
ALDH1B1	AMPL1645600	219	15.224	11.174	8.904	11.78	14.058	15.649	11.7673	13.829	1.16148	0.202468	0.286054	0	0
ALDH1L2	AMPL2106051	160428	29.927	30.624	31.669	20.387	16.666	17.222	30.74	18.0917	0.601502	0.00155681	0.0279438	0	0
ALDH2	AMPL5946293	217	0.074	0.047	0.101	0	0	0	0.074	0	0.931099	0.0208122	0.0868436	0	0
ALDH3A1	AMPL5433752	218	0	0	0	0	0	0	0	0	1	NA	NA	0	0
ALDH3A2	AMPL403274	224	8.392	8.79	6.779	7.496	5.604	5.639	7.987	6.24633	0.806313	0.0590333	0.158859	0	0
ALDH3B1	AMPL2399513	221	0.52	0.561	0.809	1.19	1.353	1.005	0.63	1.18267	1.33906	0.00766045	0.052721	0	0
ALDH3B2	AMPL881330	222	0	0.047	0	0	0	0.044	0.0156667	0.0146667	0.999015	0.482539	0.489403	0	0
ALDH4A1	AMPL8722244	8659	4.233	3.647	4.148	4.879	4.879	5.508	4.00933	5.08867	1.21546	0.00923515	0.0574121	0	0
ALDH5A1	AMPL18127695	7915	19.828	19.216	18.92	16.5	16.231	12.764	19.3213	15.165	0.795469	0.0341121	0.114515	0	0
ALDH6A1	AMPL27138130	4329	0.371	0.468	1.012	0.873	1.159	1.442	0.617	1.158	1.33457	0.0534759	0.150118	0	0
ALDH8A1	AMPL37435508	64577	0	0.094	0	0	0	0	0.0313333	0	0.969619	0.211325	0.286054	0	0
ALDH9A1	AMPL1883135	223	129.141	122.449	147.315	156.59	145.406	127.551	132.968	143.182	1.07624	0.208148	0.286054	0	0
ALDOB	AMPL6472190	229	0	0	0	0	0	0	0	0	1	NA	NA	0	0
ALG1	AMPL31292851	100507589,6	21.016	19.824	19.73	21.775	24.299	20.982	20.19	22.352	1.10203	0.0755228	0.185044	0	0
ALG10	AMPL18594510	84920	20.199	20.525	18.516	16.777	19.42	19.102	19.7467	18.433	0.936681	0.140102	0.263462	0	0
ALG10B	AMPL1418563	144245,8492	0.074	0.281	0.101	0.04	0.242	0.087	0.152	0.123	0.974826	0.380644	0.417441	0	0
ALG11	AMPL2388850	440138	11.585	11.455	7.487	17.333	14.589	13.026	10.1757	14.9827	1.43013	0.0298541	0.106206	0	0
ALG12	AMPL34842536	79087	14.778	18.047	18.414	15.865	14.83	15.867	17.0797	15.5207	0.913771	0.154223	0.280363	0	0
ALG13	AMPL5357927	79868	6.832	6.359	6.475	8.171	6.183	5.377	6.55533	6.577	1.00287	0.49085	0.494583	0	0
ALG14	AMPL35421310	199857	18.788	23.284	21.348	13.882	14.589	12.895	21.14	13.7887	0.667961	0.00977149	0.0589311	0	0
ALG1L	AMPL975133	200810	0	0.187	0.202	0	0.048	0	0.129667	0.016	0.89938	0.108939	0.226639	0	0
ALG1L2	AMPL4079456	.	0	0	0	0	0	0	0	0	1	NA	NA	0	0
ALG2	AMPL16019635	85365	32.749	28.286	21.854	28.637	33.187	34.357	27.6297	32.0603	1.15476	0.152246	0.278103	0	0
ALG3	AMPL29855627	10195	5.347	4.582	4.553	3.53	3.478	3.541	4.82733	3.51633	0.775026	0.01825	0.0812389	0	0
ALG5	AMPL13275880	29880	52.503	60.126	65.563	56.599	50.916	45.242	59.3973	50.919	0.859624	0.0836408	0.197084	0	0
ALG6	AMPL13276146	29929	42.478	59.471	56.255	33.714	31.69	23.954	52.7347	29.786	0.572926	0.0142143	0.0712235	0	0
ALG8	AMPL35932088	79053	37.205	34.879	32.276	47.12	45.361	37.592	34.7867	43.3577	1.2395	0.0405229	0.127074	0	0
ALG9	AMPL2877175	79796	46.116	43.575	45.732	51.403	51.544	42.051	45.141	48.3327	1.06917	0.209095	0.286054	0	0
ALK	AMPL27472922	238	0	0	0	0	0	0	0	0	1	NA	NA	0	0
ALKBH1	AMPL29086938	8846	14.778	18.982	17.504	13.565	14.637	12.633	17.088	13.6117	0.80781	0.044086	0.133653	0	0
ALKBH2	AMPL5379670	121642	18.64	15.382	15.075	10.55	12.029	10.316	16.3657	10.965	0.689003	0.0130056	0.067942	0	0
ALKBH3	AMPL34905881	221120	18.194	18.234	22.461	31.096	29.661	27.407	19.6297	29.388	1.47302	0.00327748	0.0364293	0	0
ALKBH4	AMPL33950939	54784	13.293	10.94	13.254	9.36	10.579	12.37	12.4957	10.7697	0.872107	0.10758	0.225107	0	0
ALKBH5	AMPL32207529	54890	321.106	275.382	294.528	302.589	293.228	344.448	297.005	313.422	1.05509	0.235514	0.302368	0	0
ALKBH6	AMPL16025229	84964	3.416	2.712	2.833	3.966	3.913	8.655	2.987	5.51133	1.63314	0.124064	0.24423	0	0
ALKBH7	AMPL14755933	84266	11.659	9.164	11.13	16.698	17.004	17.048	10.651	16.9167	1.53778	0.00648202	0.04854	0	0
ALKBH8	AMPL34914309	91801	52.948	50.448	47.452	29.271	31.883	28.456	50.2827	29.87	0.601958	0.000455244	0.0198037	0	0
ALLC	AMPL33475260	55821	0	0.047	0	0	0	0	0.0156667	0	0.984575	0.211325	0.286054	0	0
ALMS1	AMPL24373685	7840	6.461	7.995	6.981	10.709	6.811	7.606	7.14567	8.37533	1.15096	0.20786	0.286054	0	0
ALOX12	AMPL6459272	239	0	0.982	0.202	0.079	0.338	0.087	0.394667	0.168	0.837476	0.26645	0.327348	0	0
ALOX12B	AMPL3909047	242	0	0	0.101	0	0	0.131	0.0336667	0.0436667	1.00967	0.432722	0.455998	0	0
ALOX15	AMPL5897851	246	0	1.216	0	0	0	0	0.405333	0	0.711575	0.211325	0.286054	0	0
ALOX15B	AMPL4818314	247	0	1.075	0	0	0	0	0.358333	0	0.736196	0.211325	0.286054	0	0
ALOX5	AMPL5297331	240	0	0	0	0	0	0	0	0	1	NA	NA	0	0
ALOX5AP	AMPL8205093	241	0.223	0.374	0.101	0.198	0.097	0.044	0.232667	0.113	0.90292	0.137539	0.26096	0	0
ALOXE3	AMPL6708784	59344	0.594	0.14	0	0.198	0.483	0.219	0.244667	0.3	1.04446	0.400718	0.432176	0	0
ALPI	AMPL8630535	248	0	0.514	0	0.04	0	0	0.171333	0.0133333	0.865111	0.226973	0.295608	0	0
ALPK1	AMPL2334293	80216	11.659	8.603	9.511	5.156	5.266	5.202	9.92433	5.208	0.568273	0.0174208	0.0792175	0	0
ALPK2	AMPL18451352	115701	0	0.094	0	0	0	0	0.0313333	0	0.969619	0.211325	0.286054	0	0
ALPK3	AMPL36711093	57538	0	0	0	0	0.048	0.087	0	0.045	1.045	0.10779	0.225303	0	0
ALPL	AMPL6632993	249	0	0	0	0.079	0.097	0	0	0.0586667	1.05867	0.0938702	0.208805	0	0
ALPP	AMPL7736957	250	0.668	1.122	0.202	0	0.048	0.087	0.664	0.045	0.628005	0.0719408	0.17994	0	0
ALPPL2	AMPL15314048	251	0	0.047	0	0.04	0	0	0.0156667	0.0133333	0.997703	0.457647	0.472989	0	0
ALS2	AMPL35031102	57679	25.026	26.416	28.532	26.971	25.748	25.003	26.658	25.9073	0.972859	0.282326	0.340301	0	0
ALS2CL	AMPL36468389	259173	0	0	0	0	0	0	0	0	1	NA	NA	0	0
ALS2CR11	AMPL7496493	151254	0.074	0	0	0.278	0.242	0.175	0.0246667	0.231667	1.20202	0.00336689	0.0368236	0	0
ALS2CR12	AMPL1988462	130540	0	0.047	0	0	0	0	0.0156667	0	0.984575	0.211325	0.286054	0	0
ALS2CR8	AMPL5059997	.	1.634	2.151	1.821	1.111	1.159	0.918	1.86867	1.06267	0.719033	0.00933031	0.0576437	0	0
ALX1	AMPL13309343	8092	0	0	0	0	0	0.044	0	0.0146667	1.01467	0.211325	0.286054	0	0
ALX3	AMPL28742119	257	0	0	0	0	0	0	0	0	1	NA	NA	0	0
ALX4	AMPL37329477	60529	0.223	0.094	0	0.476	0	0.087	0.105667	0.187667	1.07416	0.323265	0.373	0	0
ALYREF	AMPL29958727	10189	255.608	217.874	200.231	173.843	194.825	209.86	224.571	192.843	0.859342	0.0947145	0.209878	0	0
AMACR	AMPL10862479	23600	39.062	42.032	47.25	30.62	33.139	33.133	42.7813	32.2973	0.760537	0.0183304	0.0813766	0	0
AMBN	AMPL32720632	258	0	0	0	0	0	0	0	0	1	NA	NA	0	0
AMBP	AMPL11363246	259	0.149	0.187	0	0.079	0	0.131	0.112	0.07	0.96223	0.289025	0.345973	0	0
AMBRA1	AMPL31630769	55626	13.367	16.785	16.391	28.042	25.7	23.036	15.5143	25.5927	1.61028	0.0031643	0.0358972	0	0
AMD1	AMPL8287933	262	132.705	127.405	130.317	93.605	113.33	100.843	130.142	102.593	0.789925	0.016932	0.0779355	0	0
AMDHD1	AMPL34858353	144193	0	0.094	0	0.079	0	0.087	0.0313333	0.0553333	1.02327	0.298779	0.353504	0	0
AMDHD2	AMPL2449615	51005,75201	7.129	7.107	6.172	8.924	8.261	11.846	6.80267	9.677	1.36838	0.0556835	0.153534	0	0
AMELX	AMPL21940900	265	0	0	0	0	0	0	0	0	1	NA	NA	0	0
AMELY	AMPL2719487	266	0	0	0	0	0	0	0	0	1	NA	NA	0	0
AMFR	AMPL2075947	267	76.118	111.883	118.479	95.905	101.495	79.992	102.16	92.464	0.90601	0.278401	0.337397	0	0
AMH	AMPL2343113	100423031,3	1.114	0.748	0.101	0.079	0.435	1.049	0.654333	0.521	0.919404	0.380632	0.417441	0	0
AMHR2	AMPL33532248	269	0	0.14	0	0.04	0.242	0.35	0.0466667	0.210667	1.15669	0.103543	0.220029	0	0
AMICA1	AMPL1077027	120425	0	0.047	0	0	0	0	0.0156667	0	0.984575	0.211325	0.286054	0	0
AMIGO1	AMPL32568453	57463	2.005	1.683	1.416	0.873	0.676	0.874	1.70133	0.807667	0.669176	0.011444	0.0638712	0	0
AMIGO2	AMPL22412584	347902	61.266	52.879	41.382	62.588	70.046	72.561	51.8423	68.3983	1.31331	0.0419152	0.12941	0	0
AMIGO3	AMPL21669050	386724	7.872	7.34	7.588	12.097	10.531	15.561	7.6	12.7297	1.59647	0.0365723	0.119291	0	0
AMMECR1	AMPL25176890	9949	22.501	22.068	23.17	31.096	31.738	35.45	22.5797	32.7613	1.4318	0.00678277	0.0496795	0	0
AMMECR1L	AMPL14611009	83607	35.571	43.949	36.727	22.727	30.965	26.314	38.749	26.6687	0.696085	0.0137158	0.0700399	0	0
AMN	AMPL14111415	81693	0.149	0.842	0	0	0.145	0.131	0.330333	0.092	0.820847	0.228138	0.296547	0	0
AMN1	AMPL5833253	196394	8.763	9.444	10.624	5.632	6.715	5.245	9.61033	5.864	0.646917	0.0033015	0.0366395	0	0
AMOT	AMPL2636894	154796	4.604	4.161	4.047	5.949	6.763	5.464	4.27067	6.05867	1.33924	0.0135081	0.069284	0	0
AMOTL1	AMPL16365402	154810	22.575	24.78	26.711	23.679	25.651	24.828	24.6887	24.7193	1.00119	0.491522	0.494889	0	0
AMOTL2	AMPL31029590	51421	46.636	41.892	42.09	41.924	41.4	47.777	43.5393	43.7003	1.00361	0.476584	0.486449	0	0
AMPD1	AMPL5358346	270	0.074	0.047	0	0	0	0.044	0.0403333	0.0146667	0.975328	0.194256	0.286054	0	0
AMPD2	AMPL29535519	271	39.73	43.061	32.276	75.28	57.341	78.069	38.3557	70.23	1.8099	0.0115426	0.0642542	0	0
AMPD3	AMPL6417078	100130460,3	2.822	2.946	1.416	2.856	1.739	2.36	2.39467	2.31833	0.977514	0.451907	0.470277	0	0
AMPH	AMPL7222892	273	7.352	7.294	6.273	8.369	9.178	8.349	6.973	8.632	1.20808	0.0112093	0.0632716	0	0
AMT	AMPL3809809	275	0.074	1.029	0.405	0.317	0.193	0.393	0.502667	0.301	0.865794	0.27432	0.334061	0	0
AMTN	AMPL21289863	401138	1.411	1.262	1.922	0.555	0.676	0.481	1.53167	0.570667	0.620408	0.0163274	0.0764007	0	0
AMY2A	AMPL5487990	279	0	0	0	0.04	0	0	0	0.0133333	1.01333	0.211325	0.286054	0	0
AMY2B	AMPL37139584	280,64874	0	0	0	0	0	0	0	0	1	NA	NA	0	0
AMZ1	AMPL18672816	155185	0	0	0	0	0	0	0	0	1	NA	NA	0	0
AMZ2	AMPL2740308	51321	24.729	37.076	36.727	25.503	23.139	18.927	32.844	22.523	0.695042	0.0548238	0.152106	0	0
AMZ2P1	AMPL19291388	201283	1.114	0.888	1.012	0.952	1.304	0.743	1.00467	0.999667	0.997506	0.489693	0.493933	0	0
ANAPC1	AMPL36070128	64682,73027	61.934	75.321	80.234	50.61	50.626	43.1	72.4963	48.112	0.668224	0.0153416	0.0740497	0	0
ANAPC10	AMPL24391977	10393	48.567	53.533	44.518	56.361	62.462	52.454	48.8727	57.0923	1.16481	0.0520708	0.147389	0	0
ANAPC11	AMPL3298165	51529	0.594	0.561	0.506	0.198	0.435	0.874	0.553667	0.502333	0.96696	0.410229	0.43969	0	0
ANAPC13	AMPL25950088	25847	75.598	69.43	58.177	65.246	69.998	66.704	67.735	67.316	0.993904	0.471614	0.482967	0	0
ANAPC16	AMPL10452389	119504	57.404	53.861	43	54.061	50.385	50.924	51.4217	51.79	1.00703	0.470584	0.482253	0	0
ANAPC2	AMPL12098591	29882	12.327	11.221	9.005	11.621	11.401	13.988	10.851	12.3367	1.12536	0.156038	0.282562	0	0
ANAPC4	AMPL12257521	29945	13.887	23.377	16.29	17.253	18.695	14.163	17.8513	16.7037	0.93912	0.370384	0.409788	0	0
ANAPC5	AMPL31816104	51433	100.401	101.316	99.66	124.502	116.18	120.513	100.459	120.398	1.19653	0.00587284	0.0467591	0	0
ANAPC7	AMPL31256765	51434	111.615	135.026	147.922	113.635	112.75	102.416	131.521	109.6	0.834587	0.0829362	0.19588	0	0
ANG	AMPL3455908	283	0	0	0	0	0	0	0	0	1	NA	NA	0	0
ANGEL1	AMPL24358262	23357	15.892	15.522	11.231	10.907	9.178	12.108	14.215	10.731	0.771015	0.0655463	0.169485	0	0
ANGEL2	AMPL34372286	90806	18.937	18.982	18.617	16.857	16.473	11.409	18.8453	14.913	0.801851	0.0769298	0.187048	0	0
ANGPT1	AMPL8179530	284	21.833	24.359	27.116	11.502	12.946	12.589	24.436	12.3457	0.524676	0.00541747	0.0453598	0	0
ANGPT2	AMPL8516283	285	0	0.047	0	0	0	0	0.0156667	0	0.984575	0.211325	0.286054	0	0
ANGPT4	AMPL32393464	51378	0	0	0	0	0	0	0	0	1	NA	NA	0	0
ANGPTL1	AMPL29265829	9068	0	0.14	0	0	0	0	0.0466667	0	0.955414	0.211325	0.286054	0	0
ANGPTL2	AMPL13586251	23452	0	0	0	0	0	0	0	0	1	NA	NA	0	0
ANGPTL3	AMPL24564326	27329	0	0	0	0	0	0	0	0	1	NA	NA	0	0
ANGPTL4	AMPL34748637	51129	0	0	0	3.808	3.043	5.857	0	4.236	5.236	0.0185749	0.081796	0	0
ANGPTL5	AMPL15633155	253935	0	0.047	0	0.04	0.097	0.087	0.0156667	0.0746667	1.05809	0.0335691	0.113563	0	0
ANGPTL6	AMPL15195100	83854	0	0.234	0	0.317	0.097	0.087	0.078	0.167	1.08256	0.228607	0.296793	0	0
ANGPTL7	AMPL35657814	10218	0.074	0.655	0	0.04	0.145	0.044	0.243	0.0763333	0.865916	0.253352	0.316612	0	0
ANK1	AMPL3903046	286	37.502	34.505	35.513	33.158	31.738	43.143	35.84	36.013	1.0047	0.483251	0.489797	0	0
ANK2	AMPL6720177	287	0.891	1.356	1.619	0.516	0.386	0.525	1.28867	0.475667	0.644771	0.028327	0.102836	0	0
ANK3	AMPL34797914	288	0	0	0	0	0	0	0	0	1	NA	NA	0	0
ANKAR	AMPL36185075	150709	0.149	0.421	0.405	0.397	0.29	0.175	0.325	0.287333	0.971572	0.374284	0.412505	0	0
ANKDD1A	AMPL21493248	348094	0.223	0.094	0	0.079	0.145	0.306	0.105667	0.176667	1.06421	0.244773	0.30966	0	0
ANKFN1	AMPL17326474	101927408,101927443,162282	5.273	9.491	6.475	1.269	1.304	0.656	7.07967	1.07633	0.256983	0.0189098	0.0826952	0	0
ANKFY1	AMPL30691539	51479	45.151	58.022	60.201	59.653	55.989	57.131	54.458	57.591	1.05649	0.288324	0.345351	0	0
ANKH	AMPL17976517	56172	33.195	39.414	41.28	28.518	33.96	30.161	37.963	30.8797	0.818204	0.0413718	0.128309	0	0
ANKIB1	AMPL33457519	54467	81.91	96.033	113.218	79.445	67.824	58.268	97.0537	68.5123	0.708921	0.033831	0.11391	0	0
ANKK1	AMPL18154598	255239	0.074	0.094	0	0	0	0	0.056	0	0.94697	0.0946142	0.209807	0	0
ANKLE1	AMPL35714014	126549	0	0.421	0.304	0.159	0.048	0	0.241667	0.069	0.86094	0.150981	0.276783	0	0
ANKLE2	AMPL24961142	23141	208.526	210.627	208.426	254.399	251.635	245.616	209.193	250.55	1.19676	0.00112944	0.025402	0	0
ANKMY1	AMPL32592071	51281	3.193	3.74	2.024	1.626	2.077	2.142	2.98567	1.94833	0.739734	0.0841202	0.197574	0	0
ANKMY2	AMPL31811417	57037	12.402	19.169	18.01	25.146	24.734	26.096	16.527	25.3253	1.50199	0.0237688	0.0933384	0	0
ANKRA2	AMPL36277959	57763	8.986	11.081	12.546	14.874	14.734	13.026	10.871	14.2113	1.28139	0.0315059	0.109567	0	0
ANKRD1	AMPL25160169	27063	1.411	1.823	0.911	0.198	0.386	0.481	1.38167	0.355	0.568929	0.0246771	0.0952672	0	0
ANKRD10	AMPL33488490	55608	17.897	20.291	21.146	17.333	16.908	16.261	19.778	16.834	0.858312	0.0411853	0.127973	0	0
ANKRD11	AMPL12668534	29123	139.76	144.61	147.821	91.78	96.471	98.482	144.064	95.5777	0.665761	5.61834e-05	0.0109042	0	0
ANKRD12	AMPL24771265	23253	36.017	41.237	40.775	41.488	39.322	32.172	39.343	37.6607	0.958299	0.320032	0.37074	0	0
ANKRD13B	AMPL35906940	124930	10.768	11.127	8.802	9.916	10.096	11.409	10.2323	10.4737	1.02149	0.397799	0.429807	0	0
ANKRD13C	AMPL14410351	81573	115.551	110.807	109.272	108.597	92.123	99.75	111.877	100.157	0.89617	0.0595119	0.159677	0	0
ANKRD16	AMPL30683590	54522	0.446	0.748	0.202	0.516	0.338	0.393	0.465333	0.415667	0.966106	0.394482	0.427485	0	0
ANKRD17	AMPL14446977	26057	42.403	39.834	21.652	30.897	43.67	32.216	34.6297	35.5943	1.02707	0.453659	0.471571	0	0
ANKRD18A	AMPL35605173	253650	3.416	6.779	4.654	8.528	7.584	5.989	4.94967	7.367	1.4063	0.0630873	0.165785	0	0
ANKRD2	AMPL31154105	26287	0	0.047	0	0.119	0.048	0	0.0156667	0.0556667	1.03938	0.187263	0.286054	0	0
ANKRD20A4	AMPL5362524	441425,7287	0.668	0.935	0.506	0.317	0.483	0.219	0.703	0.339667	0.786651	0.0407355	0.127347	0	0
ANKRD20A9P	AMPL20476305	.	6.758	67.98	6.577	8.488	8.55	5.333	27.105	7.457	0.300907	0.218931	0.290708	0	0
ANKRD22	AMPL34511957	118932	0	0	0	0	0	0	0	0	1	NA	NA	0	0
ANKRD23	AMPL36017673	200539	2.673	6.031	4.047	4.204	4.251	4.021	4.25033	4.15867	0.982541	0.466869	0.47955	0	0
ANKRD24	AMPL17590789	170961	0.371	1.73	0.405	0.119	0.193	0.044	0.835333	0.118667	0.609517	0.124839	0.245088	0	0
ANKRD26	AMPL24978064	22852	23.467	30.764	29.24	38.473	37.245	29.549	27.8237	35.089	1.25206	0.0575074	0.156182	0	0
ANKRD26P1	AMPL19425696	124149	0.074	0.047	0.101	0.079	0	0.044	0.074	0.041	0.969274	0.153447	0.279444	0	0
ANKRD26P3	AMPL18968089	.	0	0	0.202	0	0	0	0.0673333	0	0.936914	0.211325	0.286054	0	0
ANKRD27	AMPL14208175	84079	15.001	18.655	16.391	18.166	17.101	15.911	16.6823	17.0593	1.02132	0.390307	0.42479	0	0
ANKRD28	AMPL24951768	23243	23.541	23.611	20.64	33.595	29.13	27.844	22.5973	30.1897	1.32175	0.0147222	0.0726187	0	0
ANKRD29	AMPL16129920	147463	1.04	0.608	0.708	0.278	0.145	0.35	0.785333	0.257667	0.704444	0.0194896	0.0838431	0	0
ANKRD30A	AMPL17337025	91074	0	0	0	0	0	0	0	0	1	NA	NA	0	0
ANKRD30B	AMPL4326370	374860	0	0	0	0	0	0	0	0	1	NA	NA	0	0
ANKRD30BL	AMPL19500249	100132004,100132154,554226	0	0.047	0	0	0	0	0.0156667	0	0.984575	0.211325	0.286054	0	0
ANKRD31	AMPL9101204	256006	0.743	0.374	0.506	0.317	0.435	0.131	0.541	0.294333	0.839931	0.0773448	0.187654	0	0
ANKRD32	AMPL14647652	84250	39.21	38.712	35.817	44.383	46.182	41.876	37.913	44.147	1.1602	0.00995013	0.059487	0	0
ANKRD33	AMPL21996386	341405	0	0.234	0	0	0	0	0.078	0	0.927644	0.211325	0.286054	0	0
ANKRD33B	AMPL7659989	651746	4.604	5.891	4.958	5.117	4.01	5.158	5.151	4.76167	0.936704	0.254426	0.317429	0	0
ANKRD34A	AMPL5450829	284615	0.223	0.374	0.405	1.071	0.58	0.699	0.334	0.783333	1.33683	0.0393848	0.125064	0	0
ANKRD34B	AMPL2869363	340120	0	0	0	0	0	0.044	0	0.0146667	1.01467	0.211325	0.286054	0	0
ANKRD34C	AMPL7208752	390616	0	0	0	0	0	0	0	0	1	NA	NA	0	0
ANKRD35	AMPL34799401	148741	0	0	0	0	0	0	0	0	1	NA	NA	0	0
ANKRD36	AMPL8792193	375248	11.659	17.252	15.683	12.454	8.889	8.436	14.8647	9.92633	0.688721	0.0412195	0.127973	0	0
ANKRD36B	AMPL13943170	.	6.535	8.977	6.475	5.751	4.782	3.847	7.329	4.79333	0.695562	0.0358611	0.117797	0	0
ANKRD37	AMPL22049464	353322	2.748	4.114	3.946	11.383	10.724	6.994	3.60267	9.70033	2.32481	0.0184279	0.0816041	0	0
ANKRD39	AMPL32017062	51239	15.075	12.296	11.028	18.126	16.28	18.927	12.7997	17.7777	1.36073	0.0160134	0.0755974	0	0
ANKRD40	AMPL18353970	91369	60.152	64.334	61.718	58.305	49.274	51.274	62.068	52.951	0.855442	0.0310313	0.108578	0	0
ANKRD42	AMPL22517761	338699	2.005	1.169	1.518	4.323	3.961	3.978	1.564	4.08733	1.98414	0.0014877	0.0273868	0	0
ANKRD45	AMPL20873877	339416	0	0	0	0	0	0	0	0	1	NA	NA	0	0
ANKRD46	AMPL21240934	157567	2.005	1.59	0.809	1.15	1.208	0.874	1.468	1.07733	0.841707	0.19134	0.286054	0	0
ANKRD49	AMPL32450637	54851	9.951	7.2	7.386	9.4	8.937	7.956	8.179	8.76433	1.06377	0.297832	0.352768	0	0
ANKRD5	AMPL22443586	.	2.302	2.431	2.024	3.689	3.816	3.41	2.25233	3.63833	1.42616	0.000611813	0.0206515	0	0
ANKRD50	AMPL30771064	57182	28.962	21.32	20.438	23.044	22.415	30.117	23.5733	25.192	1.06587	0.340812	0.38686	0	0
ANKRD52	AMPL16836498	283373	81.168	91.732	83.472	122.4	113.523	107.706	85.4573	114.543	1.33642	0.00342155	0.037002	0	0
ANKRD53	AMPL1609624	79998	0.074	0.187	0	0.079	0.242	0.131	0.087	0.150667	1.05857	0.215286	0.289153	0	0
ANKRD54	AMPL34517031	129138	47.23	48.25	45.226	47.992	48.211	53.459	46.902	49.8873	1.06232	0.116798	0.235894	0	0
ANKRD55	AMPL13960456	79722	0	0	0	0	0	0	0	0	1	NA	NA	0	0
ANKRD6	AMPL11755041	22881	2.748	3.179	1.214	0.317	0.435	0.481	2.38033	0.411	0.417414	0.0398842	0.126051	0	0
ANKRD63	AMPL7747663	100131244	0	0.327	0	0	0	0	0.109	0	0.901713	0.211325	0.286054	0	0
ANKRD65	AMPL4183342	441869	0	0.561	0	0.04	0.097	0	0.187	0.0456667	0.880932	0.264905	0.326074	0	0
ANKRD7	AMPL33557500	56311	0.52	0.701	0.202	0.198	0.29	0.175	0.474333	0.221	0.828171	0.110135	0.227845	0	0
ANKRD9	AMPL36459504	122416	2.451	3.553	2.226	3.332	4.154	4.59	2.74333	4.02533	1.34248	0.040727	0.127347	0	0
ANKS1A	AMPL26465423	23294	39.062	41.751	43.709	42.122	42.076	42.488	41.5073	42.2287	1.01697	0.323226	0.373	0	0
ANKS1B	AMPL34714356	56899	1.634	1.169	2.631	2.975	2.947	3.235	1.81133	3.05233	1.44143	0.0483076	0.141093	0	0
ANKS3	AMPL17675986	124401	7.649	7.107	5.464	7.814	8.792	9.791	6.74	8.799	1.26602	0.0392064	0.124657	0	0
ANKS4B	AMPL34875521	257629	0	0	0	0	0	0	0	0	1	NA	NA	0	0
ANKS6	AMPL16841744	203286	31.487	27.258	31.365	22.886	22.898	22.905	30.0367	22.8963	0.769939	0.0179284	0.0805131	0	0
ANKUB1	AMPL4614985	389161	0	0	0	0.04	0.097	0	0	0.0456667	1.04567	0.123074	0.243192	0	0
ANKZF1	AMPL30630532	55139	8.243	9.538	8.398	11.74	9.758	8.917	8.72633	10.1383	1.14517	0.114836	0.234028	0	0
ANLN	AMPL32836711	54443	457.896	513.173	489.093	746.458	685.197	652.79	486.721	694.815	1.42667	0.00290949	0.0347517	0	0
ANO1	AMPL34146591	55107	0.52	0.514	1.214	0	0.048	0.044	0.749333	0.0306667	0.589177	0.0449537	0.135298	0	0
ANO10	AMPL33019118	55129	29.853	43.201	40.471	35.974	36.279	29.418	37.8417	33.8903	0.898271	0.227782	0.296217	0	0
ANO2	AMPL32689139	57101	0	0.187	0	0	0	0	0.0623333	0	0.941324	0.211325	0.286054	0	0
ANO3	AMPL15259713	63982	0	0.047	0.101	0	0	0	0.0493333	0	0.952986	0.116482	0.235639	0	0
ANO4	AMPL17079243	121601	0.149	0.047	0.101	0	0.048	0.087	0.099	0.045	0.950864	0.118733	0.238027	0	0
ANO5	AMPL21795165	203859	25.472	27.912	28.734	29.787	26.666	22.905	27.3727	26.4527	0.967574	0.353434	0.396904	0	0
ANO6	AMPL9604791	196527	35.051	39.554	36.424	49.698	52.559	46.291	37.0097	49.516	1.32903	0.00327836	0.0364293	0	0
ANO7	AMPL3316993	50636	0	0	0	0	0	0	0	0	1	NA	NA	0	0
ANO8	AMPL36810556	57719	2.748	4.114	4.452	4.839	3.575	6.732	3.77133	5.04867	1.26771	0.154241	0.280363	0	0
ANO9	AMPL32258	338440	0	0.047	0	0	0	0	0.0156667	0	0.984575	0.211325	0.286054	0	0
ANP32A	AMPL20452969	8125	131.146	178.975	163.503	128.072	123.04	106.657	157.875	119.256	0.756926	0.0471208	0.139426	0	0
ANP32AP1	AMPL20453105	723972	0.149	1.262	0.101	0.159	0.048	0.219	0.504	0.142	0.759309	0.220492	0.291387	0	0
ANP32B	AMPL27082719	10541	435.915	501.952	454.288	346.417	312.116	273.373	464.052	310.635	0.670109	0.00304899	0.0353369	0	0
ANP32C	AMPL12551196	.	0.817	1.449	0.708	0.793	0.58	0.262	0.991333	0.545	0.775862	0.0968301	0.212187	0	0
ANP32D	AMPL13633965	23519	0.371	2.852	0	0.04	0	0	1.07433	0.0133333	0.48851	0.178849	0.286054	0	0
ANP32E	AMPL14939326	81611	93.347	140.403	94.5	121.131	120.528	94.942	109.417	112.2	1.02521	0.442437	0.462976	0	0
ANPEP	AMPL7207435	290	0.149	0.187	0.101	0.912	0.725	0.612	0.145667	0.749667	1.5272	0.00738353	0.0518665	0	0
ANTXR1	AMPL14025983	84168	33.121	21.226	24.789	24.432	23.188	26.446	26.3787	24.6887	0.938273	0.341861	0.387645	0	0
ANTXR2	AMPL5857426	118429	162.633	158.029	157.331	186.139	158.401	167.066	159.331	170.535	1.06988	0.151752	0.277522	0	0
ANXA1	AMPL1652091	301	975.053	988.615	1083.51	1107.59	1106.44	906.012	1015.73	1040.01	1.02389	0.384034	0.419912	0	0
ANXA10	AMPL13422619	11199	168.573	205.344	208.021	221.042	203.907	170.213	193.979	198.387	1.02261	0.416748	0.444646	0	0
ANXA11	AMPL9410653	311	82.504	70.084	62.528	94.834	99.079	95.947	71.7053	96.62	1.34268	0.0224889	0.0910309	0	0
ANXA13	AMPL5378296	312	0	0	0	0	0	0	0	0	1	NA	NA	0	0
ANXA2	AMPL1271385	302	639.985	529.256	578.028	607.876	595.779	477.944	582.423	560.533	0.96248	0.349388	0.393711	0	0
ANXA2P1	AMPL20829580	.	0.149	1.543	0.304	0.159	0.242	0.568	0.665333	0.323	0.794436	0.261799	0.323489	0	0
ANXA2P3	AMPL22422099	.	0	2.571	0	0	0	0	0.857	0	0.538503	0.211325	0.286054	0	0
ANXA3	AMPL28112865	306	0	0.14	0	0	0	0	0.0466667	0	0.955414	0.211325	0.286054	0	0
ANXA4	AMPL7370588	307	28.888	28.333	27.419	26.812	29.564	23.779	28.2133	26.7183	0.948825	0.234071	0.301228	0	0
ANXA5	AMPL10220775	308	440.816	419.524	390.849	557.622	589.016	566.503	417.063	571.047	1.36833	0.00086567	0.0234406	0	0
ANXA6	AMPL6719539	309	131.294	141.431	148.023	232.187	223.52	251.692	140.249	235.8	1.67647	0.00080413	0.0226579	0	0
ANXA7	AMPL27613603	310	142.508	155.831	153.183	168.211	178.111	156.094	150.507	167.472	1.11197	0.0499736	0.144054	0	0
ANXA8L1	AMPL5960547	653145	0	0	0	0.04	0	0	0	0.0133333	1.01333	0.211325	0.286054	0	0
ANXA8L2	AMPL8634535	244,728113	0	0	0	0	0	0	0	0	1	NA	NA	0	0
ANXA9	AMPL9926540	8416	0	0.094	0	0.198	0	0.087	0.0313333	0.095	1.06173	0.199721	0.286054	0	0
AOAH	AMPL8585163	313	0	0	0	0.04	0	0	0	0.0133333	1.01333	0.211325	0.286054	0	0
AOC2	AMPL13002505	314	1.782	1.075	0.506	1.587	0.725	0.962	1.121	1.09133	0.986013	0.475468	0.485678	0	0
AOC3	AMPL8372075	8639	0.371	0.748	0.506	0.278	0.58	0.437	0.541667	0.431667	0.928649	0.239952	0.305677	0	0
AP1AR	AMPL32617491	55435	1.931	4.629	3.035	4.204	3.478	2.404	3.19833	3.362	1.03898	0.435811	0.458397	0	0
AP1B1	AMPL2186795	162	86.292	105.617	103.201	93.089	93.717	99.138	98.37	95.3147	0.969253	0.33601	0.383188	0	0
AP1B1P1	AMPL37551746	23782	0	0	0	0	0	0	0	0	1	NA	NA	0	0
AP1G1	AMPL1585666	164	118.447	133.109	128.496	92.732	85.65	94.33	126.684	90.904	0.719777	0.00208144	0.0305027	0	0
AP1G2	AMPL28698665	8906	9.283	13.933	12.748	5.989	6.328	7.212	11.988	6.50967	0.5782	0.0256163	0.0971959	0	0
AP1M1	AMPL4137459	8907	165.677	153.727	176.049	163.372	164.391	165.099	165.151	164.287	0.994802	0.452939	0.47104	0	0
AP1S1	AMPL10075407	1174	66.761	70.318	72.241	92.415	86.712	88.516	69.7733	89.2143	1.27469	0.000565395	0.0205369	0	0
AP1S3	AMPL1157604	130340	12.105	12.53	12.951	15.588	14.058	9.923	12.5287	13.1897	1.04886	0.367475	0.407426	0	0
AP2A1	AMPL24579572	160	117.185	110.527	111.599	107.606	104.103	108.186	113.104	106.632	0.94328	0.0339091	0.114084	0	0
AP2A2	AMPL7806785	101927462,2	61.786	69.196	62.022	100.942	101.784	99.4	64.3347	100.709	1.55673	0.00125948	0.0262352	0	0
AP2B1	AMPL1322435	163	290.734	295.018	262.657	276.808	254.533	259.953	282.803	263.765	0.932917	0.101661	0.217898	0	0
AP2M1	AMPL1063016	1173	826.084	719.639	661.904	672.606	699.061	731.297	735.876	700.988	0.952655	0.276011	0.335494	0	0
AP2S1	AMPL28682469	1175	255.311	277.672	284.916	226.714	217.288	219.302	272.633	221.101	0.811676	0.0102351	0.0603262	0	0
AP3B1	AMPL9441138	8546	39.656	52.458	36.829	52.078	56.278	45.591	42.981	51.3157	1.18951	0.115302	0.234399	0	0
AP3B2	AMPL28370059	8120	0	0.094	0	0.079	0.048	0	0.0313333	0.0423333	1.01067	0.396178	0.42852	0	0
AP3D1	AMPL28947105	8943	44.631	40.676	44.113	61.279	57.873	78.025	43.14	65.7257	1.51168	0.0316061	0.109761	0	0
AP3M1	AMPL13532101	26985	68.321	82.942	76.996	120.139	113.282	102.111	76.0863	111.844	1.46387	0.00344479	0.0370913	0	0
AP3M2	AMPL13497451	10947	13.664	18.421	16.391	22.41	18.937	17.703	16.1587	19.6833	1.20542	0.0741424	0.183083	0	0
AP3S1	AMPL9716384	1176	13.961	22.956	21.348	11.621	8.937	7.999	19.4217	9.519	0.51509	0.0275537	0.101388	0	0
AP4E1	AMPL13648211	23431	21.09	30.624	27.318	37.521	34.54	30.074	26.344	34.045	1.28163	0.0495815	0.143457	0	0
AP4M1	AMPL27323776	9179	4.456	3.039	2.833	3.808	4.058	3.584	3.44267	3.81667	1.08418	0.272073	0.332	0	0
APAF1	AMPL21283149	317	7.797	9.585	7.082	8.528	9.517	8.699	8.15467	8.91467	1.08302	0.211319	0.286054	0	0
APBA1	AMPL7194659	320	0.223	0.281	0.405	0	0.097	0	0.303	0.0323333	0.792274	0.00949763	0.0581483	0	0
APBA2	AMPL28174574	321	23.318	19.403	16.897	17.967	19.42	20.239	19.8727	19.2087	0.968188	0.381917	0.418414	0	0
APBA3	AMPL29949038	9546	22.947	21.413	16.391	18.126	17.391	22.555	20.2503	19.3573	0.957977	0.372441	0.411252	0	0
APBB1	AMPL34302748	322	17.897	20.946	22.259	18.8	15.748	21.025	20.3673	18.5243	0.913747	0.205383	0.286054	0	0
APBB1IP	AMPL30801646	54518	0	0	0	0	0	0	0	0	1	NA	NA	0	0
APBB2	AMPL28925928	323	21.387	25.668	23.777	30.858	24.927	30.992	23.6107	28.9257	1.21596	0.0499918	0.144066	0	0
APBB3	AMPL17216652	102465499,1	0.965	2.01	0.911	1.309	1.594	1.792	1.29533	1.565	1.11748	0.270146	0.330486	0	0
APC	AMPL1716059	324	39.953	58.256	54.636	46.485	41.448	46.16	50.9483	44.6977	0.879675	0.190827	0.286054	0	0
APC2	AMPL28143189	10297	0.074	0.468	0.506	1.111	0.58	1.224	0.349333	0.971667	1.46122	0.0345684	0.115275	0	0
APCDD1	AMPL17835431	147495	0.074	0.234	0.101	0.119	0.097	0.262	0.136333	0.159333	1.02024	0.382013	0.41844	0	0
APCDD1L	AMPL17418828	164284	9.728	8.556	6.475	3.728	4.638	8.699	8.253	5.68833	0.722829	0.120189	0.23984	0	0
APCS	AMPL11102414	325	0	0.514	0	0	0	0	0.171333	0	0.853728	0.211325	0.286054	0	0
APEH	AMPL10547564	327	71.291	84.017	81.752	84.681	88.017	89.696	79.02	87.4647	1.10553	0.076429	0.186291	0	0
APEX2	AMPL24654021	27301	17.154	14.915	13.457	14.398	15.41	17.222	15.1753	15.6767	1.03099	0.365741	0.406257	0	0
APH1A	AMPL1108511	51107	80.796	81.352	84.787	61.121	56.713	61.502	82.3117	59.7787	0.729534	0.0002126	0.015636	0	0
APH1B	AMPL14221217	83464	5.792	6.499	5.666	6.544	7.778	6.338	5.98567	6.88667	1.12898	0.0876367	0.202464	0	0
API5	AMPL6037361	8539	168.648	227.038	237.565	319.446	277.769	231.453	211.084	276.223	1.30714	0.0618304	0.163546	0	0
APIP	AMPL33661053	51074	67.058	76.396	77.199	148.657	142.121	107.531	73.551	132.77	1.79434	0.0182815	0.0812491	0	0
APLF	AMPL16932013	200558	8.54	8.93	11.231	8.528	7.826	8.349	9.567	8.23433	0.873884	0.124955	0.245145	0	0
APLN	AMPL32005347	8862	0.149	0.187	0.202	0.555	1.063	0.874	0.179333	0.830667	1.55229	0.0233346	0.092428	0	0
APLNR	AMPL28898163	187	0.297	1.964	0	0	0	0.044	0.753667	0.0146667	0.578597	0.175079	0.286054	0	0
APLP1	AMPL593202	333	21.759	15.055	14.873	12.653	12.415	24.173	17.229	16.4137	0.955273	0.433416	0.456536	0	0
APOA1	AMPL3457173	335	0	0.047	0	0.079	0	0.044	0.0156667	0.041	1.02494	0.209258	0.286054	0	0
APOA1BP	AMPL34409624	128240	38.987	39.928	34.502	34.071	30.724	30.467	37.8057	31.754	0.844052	0.0237856	0.0933621	0	0
APOA2	AMPL7222820	336	0	0.047	0	0.079	0	0	0.0156667	0.0263333	1.0105	0.374523	0.412527	0	0
APOA4	AMPL6161541	337	0	0.094	0	0	0	0	0.0313333	0	0.969619	0.211325	0.286054	0	0
APOA5	AMPL6817420	116519	0	0	0	0	0	0	0	0	1	NA	NA	0	0
APOB	AMPL6203223	338	0.074	2.291	0	0	0	0	0.788333	0	0.55918	0.202156	0.286054	0	0
APOBEC1	AMPL9337570	339	0	0	0	0	0	0	0	0	1	NA	NA	0	0
APOBEC2	AMPL12408804	10930	0	0	0	0	0	0	0	0	1	NA	NA	0	0
APOBEC3B	AMPL28135746	9582	40.77	33.336	25.699	21.973	27.535	24.959	33.2683	24.8223	0.753533	0.0913666	0.20762	0	0
APOBEC3C	AMPL24831225	27350	76.415	71.206	75.883	44.224	43.912	44.061	74.5013	44.0657	0.596886	0.00143688	0.0270499	0	0
APOBEC3D	AMPL34394954	140564	0	0.094	0	0	0	0	0.0313333	0	0.969619	0.211325	0.286054	0	0
APOBEC3F	AMPL35254548	200316	2.376	2.571	3.44	2.102	1.642	1.923	2.79567	1.889	0.761131	0.0468581	0.138763	0	0
APOBEC3H	AMPL10183976	164668	0	0.094	0	0	0	0	0.0313333	0	0.969619	0.211325	0.286054	0	0
APOBEC4	AMPL22322135	403314	0	0	0	0	0	0	0	0	1	NA	NA	0	0
APOBR	AMPL33891384	55911	0	0.468	0	0.079	0.048	0.087	0.156	0.0713333	0.926759	0.321032	0.371567	0	0
APOC3	AMPL5017727	345	0	0	0	0	0	0	0	0	1	NA	NA	0	0
APOC4	AMPL9661836	346	0	0.14	0	0	0	0	0.0466667	0	0.955414	0.211325	0.286054	0	0
APOD	AMPL7397388	347	0.074	0	0	0	0	0	0.0246667	0	0.975927	0.211325	0.286054	0	0
APOE	AMPL4845231	348	0.817	1.122	0.708	0.317	0.773	0.525	0.882333	0.538333	0.817248	0.0651303	0.168802	0	0
APOF	AMPL11723315	319	0	0.047	0	0	0	0	0.0156667	0	0.984575	0.211325	0.286054	0	0
APOH	AMPL3458363	350	0	0	0	0	0	0	0	0	1	NA	NA	0	0
APOL1	AMPL6306627	8542	4.604	5.33	5.362	8.369	8.792	8.174	5.09867	8.445	1.5487	0.000313246	0.0182212	0	0
APOL2	AMPL35255606	23780	0	0.14	0.101	0.198	0	0.306	0.0803333	0.168	1.08115	0.221998	0.292375	0	0
APOL3	AMPL35071303	80833	3.787	4.395	7.082	6.187	4.251	5.464	5.088	5.30067	1.03493	0.432835	0.45609	0	0
APOL4	AMPL36274441	80832	0.297	0.047	0	0	0	0	0.114667	0	0.897129	0.169752	0.286054	0	0
APOL5	AMPL14615148	80831	0	0.047	0	0	0	0	0.0156667	0	0.984575	0.211325	0.286054	0	0
APOL6	AMPL15372590	80830	9.208	9.725	10.118	11.978	11.062	11.715	9.68367	11.585	1.17797	0.00370902	0.0382289	0	0
APOM	AMPL30924857	55937	0.891	2.384	0.405	1.031	1.208	1.442	1.22667	1.227	1.00015	0.499804	0.49988	0	0
APOO	AMPL35070311	79135	47.824	50.074	38.043	62.509	60.578	65.699	45.3137	62.9287	1.38034	0.013987	0.0708212	0	0
APOOL	AMPL21772651	139322	11.511	10.005	12.141	19.356	19.999	18.228	11.219	19.1943	1.6527	0.000375189	0.019114	0	0
APP	AMPL3073990	351	197.016	190.429	185.054	325.832	327.188	333.214	190.833	328.745	1.71892	9.34139e-06	0.00818089	0	0
APPBP2	AMPL26976847	10513	29.63	38.011	31.062	43.034	38.356	36.762	32.901	39.384	1.19123	0.0597006	0.159982	0	0
APPL1	AMPL12943022	26060	37.205	47.081	46.542	51.76	52.414	41.832	43.6093	48.6687	1.11341	0.170838	0.286054	0	0
APPL2	AMPL30625295	55198	13.07	16.878	16.897	21.934	22.415	19.102	15.615	21.1503	1.33315	0.0148493	0.0728789	0	0
APRT	AMPL3627841	353	232.513	210.534	237.97	152.901	138.305	180.704	227.006	157.303	0.694296	0.00659822	0.0488155	0	0
APTX	AMPL7137611	54840	46.488	52.411	55.041	52.871	50.916	45.285	51.3133	49.6907	0.968982	0.329232	0.377677	0	0
AQP10	AMPL17436819	89872	0.074	0.888	0	0	0	0	0.320667	0	0.757193	0.188349	0.286054	0	0
AQP11	AMPL18024692	282679	0.223	0.14	0	0.436	0.338	0.306	0.121	0.36	1.2132	0.0227424	0.0913696	0	0
AQP12A	AMPL21914724	375318	0	0	0	0	0	0	0	0	1	NA	NA	0	0
AQP12B	AMPL5346732	653437	0	0	0	0.04	0	0	0	0.0133333	1.01333	0.211325	0.286054	0	0
AQP2	AMPL6629955	359	0	0	0	0	0	0	0	0	1	NA	NA	0	0
AQP3	AMPL30500813	360	1.04	0.514	0.304	0.397	0.338	0.525	0.619333	0.42	0.876904	0.230609	0.298554	0	0
AQP4	AMPL8630112	361	0	0.047	0	0	0	0	0.0156667	0	0.984575	0.211325	0.286054	0	0
AQP5	AMPL11910797	362	0	0	0	0	0	0	0	0	1	NA	NA	0	0
AQP6	AMPL10187328	363	0	0	0	0	0	0	0	0	1	NA	NA	0	0
AQP7	AMPL6815843	100509620,101930168,364	0.149	0.187	0.202	0	0	0	0.179333	0	0.847937	0.00382345	0.0387412	0	0
AQP7P1	AMPL20748416	.	0.149	1.683	0.304	0.198	0.145	0	0.712	0.114333	0.650896	0.17236	0.286054	0	0
AQP8	AMPL7787064	343	0	1.169	0	0	0	0.044	0.389667	0.0146667	0.730151	0.218719	0.29066	0	0
AQP9	AMPL35331803	366	0	0	0	0.079	0	0	0	0.0263333	1.02633	0.211325	0.286054	0	0
AQPEP	AMPL16918060	206338	1.262	2.057	1.012	2.459	2.27	1.967	1.44367	2.232	1.3226	0.0568353	0.155255	0	0
AQR	AMPL24481543	9716	46.859	57.882	64.956	54.219	48.259	43.056	56.5657	48.5113	0.860084	0.137627	0.261059	0	0
AR	AMPL1447304	367	12.996	15.148	11.939	12.058	12.27	13.551	13.361	12.6263	0.948843	0.268424	0.329175	0	0
ARAF	AMPL11228407	369	28.591	30.11	26.812	30.263	31.207	29.549	28.5043	30.3397	1.06221	0.092689	0.208223	0	0
ARAP1	AMPL5750713	116985	22.278	26.042	23.068	22.092	24.009	25.309	23.796	23.8033	1.0003	0.498145	0.498604	0	0
ARAP2	AMPL24441283	101928667,1	10.991	9.912	12.344	15.469	16.666	12.152	11.0823	14.7623	1.30458	0.0470392	0.139209	0	0
ARAP3	AMPL35626501	64411	30.893	38.151	38.447	22.211	21.014	25.178	35.8303	22.801	0.646234	0.00941116	0.0579048	0	0
ARCN1	AMPL9660063	372	370.119	351.731	416.144	440.498	462.981	527.556	379.331	477.012	1.25683	0.0219268	0.0896758	0	0
AREG	AMPL10019040	374,727738	2.599	1.122	1.315	1.071	1.014	1.399	1.67867	1.16133	0.806869	0.190679	0.286054	0	0
ARF1	AMPL2170137	100500810,4	727.02	643.149	691.751	907.331	842.342	859.372	687.307	869.682	1.26496	0.00245224	0.032294	0	0
ARF3	AMPL8799459	377	289.768	288.192	206.504	309.134	324.676	322.811	261.488	318.874	1.21862	0.0842998	0.197862	0	0
ARF4	AMPL9658366	378	562.011	584.239	765.105	702.353	812.874	764.211	637.118	759.813	1.19228	0.0941233	0.209246	0	0
ARF5	AMPL8457203	381	113.769	108.423	109.171	110.898	112.219	135.331	110.454	119.483	1.081	0.18661	0.286054	0	0
ARF6	AMPL11094387	382	0.371	0.421	0	0.198	0.145	0.787	0.264	0.376667	1.08914	0.336569	0.383674	0	0
ARFGAP1	AMPL16820874	55738	35.051	31.793	31.466	27.724	31.303	38.204	32.77	32.4103	0.98935	0.460392	0.474795	0	0
ARFGAP2	AMPL14810875	84364	11.511	13.886	12.85	14.953	14.637	16.217	12.749	15.269	1.18329	0.0229601	0.0917823	0	0
ARFGAP3	AMPL25927686	26286	34.606	34.832	31.77	36.173	32.608	28.15	33.736	32.3103	0.958957	0.307667	0.360895	0	0
ARFGEF1	AMPL26851562	10565	23.615	38.993	36.424	32.206	30.579	24.391	33.0107	29.0587	0.883801	0.256149	0.318845	0	0
ARFGEF2	AMPL27028369	10564	88.52	95.004	98.345	86.307	79.563	79.074	93.9563	81.648	0.870379	0.0156943	0.0749361	0	0
ARFIP1	AMPL301805	27236	5.198	4.956	2.934	6.822	7.488	6.775	4.36267	7.02833	1.49708	0.0271161	0.100438	0	0
ARFIP2	AMPL7454420	23647	52.948	46.988	53.017	74.606	81.012	73.96	50.9843	76.526	1.49133	0.000561932	0.0205318	0	0
ARFRP1	AMPL7935385	10139	35.2	37.31	33.287	33.317	33.187	31.035	35.2657	32.513	0.924097	0.0644284	0.167623	0	0
ARG1	AMPL5980666	383	0	0	0	0	0	0	0	0	1	NA	NA	0	0
ARG2	AMPL6703028	384	41.289	43.809	33.692	32.841	28.115	27.451	39.5967	29.469	0.75053	0.0294119	0.105221	0	0
ARGFX	AMPL323867	503582	0	0.468	0	0	0	0	0.156	0	0.865052	0.211325	0.286054	0	0
ARGLU1	AMPL31888154	55082	27.997	38.151	37.84	41.646	38.26	37.155	34.6627	39.0203	1.12219	0.161491	0.286054	0	0
ARHGAP1	AMPL27121323	392	104.56	91.872	102.695	154.844	169.077	179.699	99.709	167.873	1.67684	0.00160847	0.0282001	0	0
ARHGAP10	AMPL14748157	79658	19.382	26.089	28.633	32.444	31.545	27.32	24.7013	30.4363	1.22314	0.0818499	0.194403	0	0
ARHGAP11A	AMPL24399296	9824	130.477	150.221	126.978	132.316	130.769	100.493	135.892	121.193	0.892621	0.158206	0.285237	0	0
ARHGAP11B	AMPL3076805	100288637,9	15.149	26.182	23.372	20.426	18.598	16.217	21.5677	18.4137	0.860243	0.223993	0.293666	0	0
ARHGAP12	AMPL31765426	94134	10.471	12.624	8.701	9.995	8.84	7.868	10.5987	8.901	0.853633	0.138774	0.262185	0	0
ARHGAP15	AMPL32061520	101928361,6	0	0	0	0	0	0	0	0	1	NA	NA	0	0
ARHGAP17	AMPL1921317	55114	171.247	132.221	149.237	140.288	139.03	177.863	150.902	152.394	1.00982	0.467221	0.479856	0	0
ARHGAP18	AMPL17996718	93663	196.496	211.001	202.659	145.563	134.054	123.442	203.385	134.353	0.662244	0.00079783	0.0225731	0	0
ARHGAP19	AMPL16772156	84986	10.471	12.016	10.219	8.131	8.599	9.048	10.902	8.59267	0.805971	0.0184872	0.0816495	0	0
ARHGAP20	AMPL35244475	57569	4.604	4.816	6.577	11.185	11.787	11.321	5.33233	11.431	1.9631	0.00332158	0.0367864	0	0
ARHGAP22	AMPL35775372	58504	2.376	3.133	1.113	3.094	2.754	5.333	2.20733	3.727	1.47381	0.105017	0.221849	0	0
ARHGAP23	AMPL8055376	57636	10.471	11.455	9.814	14.636	15.942	20.326	10.58	16.968	1.55164	0.0282878	0.102766	0	0
ARHGAP24	AMPL2410067	83478	0.223	0.468	0.405	0.595	0.338	0.393	0.365333	0.442	1.05615	0.257152	0.31972	0	0
ARHGAP25	AMPL231929	9938	0	0	0	0	0	0	0	0	1	NA	NA	0	0
ARHGAP26	AMPL25194546	23092	2.154	2.758	3.339	4.799	4.782	5.77	2.75033	5.117	1.63106	0.00375505	0.0383616	0	0
ARHGAP27	AMPL21665258	201176	2.673	2.151	1.518	0.674	0.773	0.262	2.114	0.569667	0.504068	0.013832	0.070302	0	0
ARHGAP28	AMPL520314	79822	0.965	0.935	1.416	0.873	0.725	1.049	1.10533	0.882333	0.894079	0.150083	0.275505	0	0
ARHGAP29	AMPL28005459	9411	120.898	174.626	163.2	329.838	309.121	253.615	152.908	297.525	1.93963	0.00433672	0.0408069	0	0
ARHGAP30	AMPL101118	257106	0.074	0.094	0.101	0.04	0	0	0.0896667	0.0133333	0.929948	0.00652308	0.0486345	0	0
ARHGAP31	AMPL30643856	57514	36.908	37.59	36.323	34.943	36.714	36.762	36.9403	36.1397	0.978897	0.164752	0.286054	0	0
ARHGAP32	AMPL1697744	9743	5.792	5.844	4.249	4.006	3.285	3.497	5.295	3.596	0.730103	0.033585	0.113563	0	0
ARHGAP33	AMPL17251222	115703	4.604	10.707	4.857	4.125	3.768	5.726	6.72267	4.53967	0.717326	0.194888	0.286054	0	0
ARHGAP35	AMPL27233098	2909	125.056	125.254	132.442	120.496	118.016	105.87	127.584	114.794	0.900532	0.0432099	0.131995	0	0
ARHGAP36	AMPL34363299	158763	0	0	0	0	0	0	0	0	1	NA	NA	0	0
ARHGAP39	AMPL15536636	80728	1.782	1.262	1.416	1.587	1.256	2.666	1.48667	1.83633	1.14062	0.252959	0.316351	0	0
ARHGAP4	AMPL11720513	393	0	0	0	0	0	0	0	0	1	NA	NA	0	0
ARHGAP40	AMPL9248970	343578	0	0	0	0	0	0	0	0	1	NA	NA	0	0
ARHGAP42	AMPL36118106	143872	13.219	13.699	12.748	22.489	18.309	18.577	13.222	19.7917	1.46194	0.017655	0.0799264	0	0
ARHGAP44	AMPL26560260	9912	17.823	17.86	17.504	17.848	16.618	14.6	17.729	16.3553	0.926656	0.141562	0.265116	0	0
ARHGAP5	AMPL961610	394	42.775	44.837	40.876	42.955	43.477	37.068	42.8293	41.1667	0.962065	0.264289	0.325629	0	0
ARHGAP6	AMPL24850883	395	3.268	2.852	2.833	5.196	4.541	4.24	2.98433	4.659	1.42031	0.00682852	0.0498623	0	0
ARHGAP9	AMPL14147499	64333	0.52	0.982	0.405	0.04	0	0.044	0.635667	0.028	0.62849	0.0369777	0.119998	0	0
ARHGDIA	AMPL27936319	396	0.891	0.795	0.506	0.595	1.304	1.005	0.730667	0.968	1.13713	0.192567	0.286054	0	0
ARHGDIB	AMPL9673655	397	0.965	0.608	0.809	1.864	0.918	1.88	0.794	1.554	1.42363	0.0643875	0.16761	0	0
ARHGDIG	AMPL8742583	398	0.074	0	0	0	0	0	0.0246667	0	0.975927	0.211325	0.286054	0	0
ARHGEF10	AMPL25228117	9639	18.417	21.273	14.873	22.172	19.806	21.506	18.1877	21.1613	1.15498	0.122417	0.24239	0	0
ARHGEF10L	AMPL34140019	55160	11.362	11.782	9.713	18.404	19.13	21.506	10.9523	19.68	1.73021	0.0012707	0.0262352	0	0
ARHGEF11	AMPL21429644	9826	58.518	66.578	60.605	53.228	51.882	52.235	61.9003	52.4483	0.849731	0.02797	0.102184	0	0
ARHGEF12	AMPL24187275	23365	210.605	200.201	204.278	251.067	250.91	251.692	205.028	251.223	1.22422	0.00203798	0.0304495	0	0
ARHGEF15	AMPL18576231	22899	0	0.327	0	0	0	0	0.109	0	0.901713	0.211325	0.286054	0	0
ARHGEF16	AMPL25332281	27237	2.154	2.197	2.529	2.816	3.72	4.371	2.29333	3.63567	1.40759	0.0441108	0.133653	0	0
ARHGEF18	AMPL4685240	23370	34.606	43.154	38.65	39.187	45.216	41.264	38.8033	41.889	1.07752	0.186263	0.286054	0	0
ARHGEF19	AMPL16057904	128272	6.684	8.135	6.678	16.302	12.512	16.96	7.16567	15.258	1.99102	0.00950724	0.0581661	0	0
ARHGEF2	AMPL6668309	9181	42.032	39.507	43.911	29.192	27.246	31.822	41.8167	29.42	0.710471	0.00127143	0.0262352	0	0
ARHGEF25	AMPL2824166	115557	0	0	0	0	0	0	0	0	1	NA	NA	0	0
ARHGEF3	AMPL2373619	50650	7.872	5.891	4.351	6.108	6.28	4.983	6.038	5.79033	0.96481	0.418924	0.446172	0	0
ARHGEF33	AMPL1865299	100271715	0	0	0	0	0	0	0	0	1	NA	NA	0	0
ARHGEF35	AMPL3277331	445328	0	0	0	0	0	0	0	0	1	NA	NA	0	0
ARHGEF37	AMPL5227034	389337	0.52	1.543	2.226	5.315	3.092	3.978	1.42967	4.12833	2.11071	0.0162793	0.0763303	0	0
ARHGEF38	AMPL7283252	54848	0	0	0	0	0	0	0	0	1	NA	NA	0	0
ARHGEF40	AMPL30635421	55701	7.055	9.257	8.398	7.377	8.744	7.956	8.23667	8.02567	0.977156	0.397952	0.42987	0	0
ARHGEF5	AMPL27015853	7984	0	0.094	0	0.04	0	0	0.0313333	0.0133333	0.982547	0.318699	0.36947	0	0
ARHGEF6	AMPL27884421	9459	0.668	0.795	1.619	0.595	0.338	0.568	1.02733	0.500333	0.740053	0.106916	0.224395	0	0
ARHGEF7	AMPL2421631	8874	11.065	14.541	14.064	23.124	21.304	22.861	13.2233	22.4297	1.64727	0.00241274	0.0320877	0	0
ARHGEF9	AMPL10514676	23229	9.283	11.127	10.017	14.001	12.125	11.146	10.1423	12.424	1.20477	0.0475406	0.140072	0	0
ARID1A	AMPL28474827	8289	129.958	128.246	132.239	158.136	154.15	186.78	130.148	166.355	1.27608	0.0351031	0.116306	0	0
ARID1B	AMPL32564113	57492	91.936	120.018	127.686	64.69	65.409	53.94	113.213	61.3463	0.545876	0.0153089	0.0739746	0	0
ARID2	AMPL34284744	196528	28.145	38.058	37.84	30.184	27.97	24.391	34.681	27.515	0.799165	0.0733451	0.181865	0	0
ARID3A	AMPL29144110	1820	10.916	12.717	12.546	14.636	17.342	16.829	12.0597	16.269	1.32232	0.00892138	0.0563776	0	0
ARID3B	AMPL29599317	10620	6.684	10.613	4.047	8.091	7.005	6.382	7.11467	7.15933	1.0055	0.491881	0.495019	0	0
ARID3C	AMPL2189822	138715	0	0	0	0	0	0.044	0	0.0146667	1.01467	0.211325	0.286054	0	0
ARID4A	AMPL9822933	5926	9.431	14.681	18.617	13.406	13.14	10.141	14.243	12.229	0.867874	0.269464	0.32986	0	0
ARID4B	AMPL33406651	51742	20.57	31.512	27.014	25.503	26.618	24.347	26.3653	25.4893	0.967989	0.405285	0.435737	0	0
ARID5A	AMPL21114631	10865	2.228	0.748	0.506	0.992	1.353	1.224	1.16067	1.18967	1.01342	0.481166	0.48917	0	0
ARID5B	AMPL14260182	84159	19.902	20.432	22.664	28.716	25.362	28.238	20.9993	27.4387	1.29271	0.00487429	0.0429675	0	0
ARIH1	AMPL27245002	25820	41.067	48.952	52.309	57.392	57.1	43.143	47.4427	52.545	1.10533	0.215519	0.289175	0	0
ARIH2	AMPL27307860	10425	111.541	118.802	107.451	125.058	127.629	120.557	112.598	124.415	1.10402	0.0245921	0.0950935	0	0
ARL1	AMPL6699616	400	196.347	240.222	272.977	306.992	284.388	256.544	236.515	282.641	1.1942	0.0843306	0.197881	0	0
ARL10	AMPL17770462	285598	0	0	0	0.119	0.628	0.568	0	0.438333	1.43833	0.056058	0.154056	0	0
ARL11	AMPL34675105	115761	0	0	0	0	0	0	0	0	1	NA	NA	0	0
ARL13A	AMPL6828215	392509	0	0	0	0.079	0	0.087	0	0.0553333	1.05533	0.092225	0.20762	0	0
ARL13B	AMPL7306663	200894	8.837	11.876	10.725	11.74	11.256	9.485	10.4793	10.827	1.03029	0.386339	0.421662	0	0
ARL14	AMPL13905568	80117	2.599	5.657	3.339	0.754	0.29	0.874	3.865	0.639333	0.336965	0.0339272	0.114101	0	0
ARL15	AMPL32044440	54622	8.986	11.174	12.242	10.431	12.705	9.966	10.8007	11.034	1.01977	0.432092	0.455516	0	0
ARL16	AMPL2906470	339231	27.625	31.512	33.692	31.968	35.844	27.538	30.943	31.7833	1.02631	0.396681	0.428877	0	0
ARL17A	AMPL5522145	100294341,100506084,51326	21.09	24.873	24.384	20.228	17.342	17.441	23.449	18.337	0.790912	0.0151632	0.0735535	0	0
ARL2	AMPL8281912	402	41.883	32.868	34.4	47.159	48.453	71.031	36.3837	55.5477	1.51263	0.059761	0.159982	0	0
ARL2BP	AMPL12169853	23568	89.485	123.618	129.001	88.607	89.997	71.25	114.035	83.2847	0.732689	0.0573284	0.155893	0	0
ARL3	AMPL30334919	403	46.413	49.933	46.238	78.295	72.945	60.016	47.528	70.4187	1.4717	0.0230474	0.0919616	0	0
ARL4A	AMPL21599164	10124	4.753	4.722	5.565	5.711	7.246	5.901	5.01333	6.286	1.21164	0.0506134	0.144947	0	0
ARL4C	AMPL28078998	10123	23.318	42.733	29.746	32.722	32.463	28.893	31.9323	31.3593	0.982601	0.465065	0.478292	0	0
ARL4D	AMPL10359223	379	1.782	1.449	1.416	2.142	2.802	3.278	1.549	2.74067	1.4675	0.0277585	0.101769	0	0
ARL5A	AMPL12999048	101929356,3	33.418	46.661	42.495	30.897	36.859	27.844	40.858	31.8667	0.785194	0.0696764	0.176139	0	0
ARL5B	AMPL17187296	221079	46.042	42.64	49.375	53.942	61.93	42.488	46.019	52.7867	1.14393	0.177414	0.286054	0	0
ARL5C	AMPL4623129	390790	0	0	0	0	0	0	0	0	1	NA	NA	0	0
ARL6	AMPL16389715	84100	1.634	1.356	1.619	1.824	1.256	1.486	1.53633	1.522	0.994349	0.471947	0.483133	0	0
ARL6IP1	AMPL26302776	23204	201.471	238.306	200.736	157.74	169.415	134.02	213.504	153.725	0.721314	0.0110553	0.0627748	0	0
ARL6IP4	AMPL31843718	51329	69.137	51.944	43.203	71.274	65.554	78.987	54.7613	71.9383	1.30805	0.0694746	0.175783	0	0
ARL6IP5	AMPL28212035	10550	170.356	181.64	188.393	229.094	219.51	221.05	180.13	223.218	1.23789	0.00238939	0.0319489	0	0
ARL6IP6	AMPL34947858	151188	53.171	54.469	65.563	47.873	48.163	40.564	57.7343	45.5333	0.792268	0.0348502	0.115814	0	0
ARL8A	AMPL35666655	127829	18.194	27.678	23.17	21.418	33.332	40.346	23.014	31.6987	1.36165	0.127944	0.248878	0	0
ARL8B	AMPL31663942	55207	182.683	205.905	230.989	256.62	263.857	227.869	206.526	249.449	1.20683	0.0382439	0.122812	0	0
ARL9	AMPL21658573	132946	0	0	0	0.079	0.097	0	0	0.0586667	1.05867	0.0938702	0.208805	0	0
ARMC1	AMPL33276668	55156	277.218	288.847	261.241	259.079	226.322	221.181	275.769	235.527	0.854603	0.0280683	0.102385	0	0
ARMC10	AMPL6829494	83787	15.446	19.543	14.165	23.718	22.801	20.282	16.3847	22.267	1.33836	0.0234113	0.0925622	0	0
ARMC12	AMPL34557040	221481	0.149	0.234	0.304	0.793	0.87	0.568	0.229	0.743667	1.41877	0.007795	0.0531863	0	0
ARMC2	AMPL15191221	84071	0	0.234	0	0	0.048	0	0.078	0.016	0.942486	0.256073	0.31882	0	0
ARMC3	AMPL16032656	219681	0	0	0	0	0	0	0	0	1	NA	NA	0	0
ARMC4	AMPL32654015	55130	0	0.047	0	0	0	0	0.0156667	0	0.984575	0.211325	0.286054	0	0
ARMC5	AMPL1847634	79798	3.119	2.338	2.327	1.666	2.077	2.404	2.59467	2.049	0.848201	0.0923829	0.207814	0	0
ARMC6	AMPL17047893	93436	13.441	12.016	13.052	13.406	12.318	16.96	12.8363	14.228	1.10058	0.214371	0.28869	0	0
ARMC7	AMPL15503578	79637	12.996	14.354	11.635	9.638	10.193	10.535	12.995	10.122	0.794712	0.0276381	0.10157	0	0
ARMC8	AMPL26368799	25852	47.75	55.123	56.659	47.516	46.762	43.318	53.1773	45.8653	0.865036	0.050036	0.144096	0	0
ARMC9	AMPL14620103	80210	0.074	0.281	0	0.119	0.435	0.044	0.118333	0.199333	1.07243	0.306335	0.359867	0	0
ARMCX1	AMPL30572095	51309	32.229	35.767	38.144	28.795	22.222	24.916	35.38	25.311	0.723227	0.00879182	0.056041	0	0
ARMCX2	AMPL25060657	9823	0	0	0	0	0	0	0	0	1	NA	NA	0	0
ARMCX3	AMPL15636455	51566	6.386	5.938	4.553	7.02	8.116	8.436	5.62567	7.85733	1.33682	0.0179874	0.0805995	0	0
ARMCX4	AMPL19442349	100131755	0.149	0.327	0.101	0.357	0.193	0.131	0.192333	0.227	1.02907	0.368516	0.408249	0	0
ARMCX5	AMPL37262862	64860	14.035	13.652	18.92	14.358	10.628	11.715	15.5357	12.2337	0.80031	0.0948683	0.210046	0	0
ARMCX6	AMPL1879620	54470	5.792	7.06	6.779	4.68	6.377	5.508	6.54367	5.52167	0.864522	0.0900725	0.206034	0	0
ARMS2	AMPL5488259	387715	0	0	0	0	0	0	0	0	1	NA	NA	0	0
ARNT	AMPL10772887	405	34.16	41.564	40.572	42.32	41.206	43.537	38.7653	42.3543	1.09025	0.129194	0.250354	0	0
ARNT2	AMPL24544376	9915	22.278	19.59	22.563	22.33	22.56	21.9	21.477	22.2633	1.03498	0.247822	0.311971	0	0
ARNTL	AMPL10829423	406	10.1	10.613	11.838	16.302	16.135	14.993	10.8503	15.81	1.41853	0.00101148	0.0245542	0	0
ARPC1A	AMPL27407675	10552	139.983	131.052	125.359	124.066	139.126	114.699	132.131	125.964	0.953672	0.253399	0.316647	0	0
ARPC2	AMPL34526283	10109	944.977	923.019	936.298	894.481	978.135	957.067	934.765	943.228	1.00904	0.385933	0.421324	0	0
ARPC3	AMPL28800417	10094	203.996	309.325	279.048	268.598	257.142	252.785	264.123	259.508	0.982594	0.448483	0.467358	0	0
ARPC5	AMPL28159272	10092	235.706	197.349	160.367	255.866	267.19	340.077	197.807	287.711	1.45222	0.0302021	0.10694	0	0
ARPC5L	AMPL14557616	81873	17.971	15.569	12.85	17.531	19.613	46.116	15.4633	27.7533	1.74651	0.156248	0.282794	0	0
ACTRT3	AMPL14535212	84517	7.649	7.481	7.892	6.068	6.956	6.994	7.674	6.67267	0.884559	0.0325537	0.111693	0	0
ARPP19	AMPL13220289	10776	91.045	102.578	94.196	88.369	94.925	86.068	95.9397	89.7873	0.936534	0.117073	0.236086	0	0
ARPP21	AMPL33050645	10777	0	0	0	0	0	0	0	0	1	NA	NA	0	0
ARR3	AMPL30412868	407	0	0	0	0	0	0	0	0	1	NA	NA	0	0
ARRB1	AMPL27367771	408	14.927	10.987	14.57	18.245	21.4	22.337	13.4947	20.6607	1.49439	0.0076761	0.0527593	0	0
ARRB2	AMPL28277320	409	81.168	73.544	76.996	83.491	84.635	77.676	77.236	81.934	1.06005	0.101082	0.217796	0	0
ARRDC1	AMPL35508520	92714	8.02	7.808	5.16	13.763	13.719	16.785	6.996	14.7557	1.97044	0.00246299	0.0322955	0	0
ARRDC2	AMPL31405804	27106	10.248	9.351	7.285	9.281	10.821	11.103	8.96133	10.4017	1.14459	0.125527	0.2458	0	0
ARRDC3	AMPL36713306	57561	6.238	6.172	5.767	4.482	5.7	3.41	6.059	4.53067	0.783492	0.0706587	0.177636	0	0
ARRDC4	AMPL21089735	91947	1.114	1.356	0.809	0.04	0.048	0.175	1.093	0.0876667	0.519669	0.00902405	0.056705	0	0
ARRDC5	AMPL2405718	645432	0	0	0	0	0	0	0	0	1	NA	NA	0	0
ARSA	AMPL2180051	410	5.198	3.179	3.744	4.323	3.865	5.245	4.04033	4.47767	1.08677	0.2917	0.348292	0	0
ARSB	AMPL6633252	411	28.962	39.601	30.758	34.943	38.791	27.189	33.107	33.641	1.01566	0.457854	0.473147	0	0
ARSD	AMPL10772805	414	0.446	0.748	0.708	1.111	0.87	0.743	0.634	0.908	1.16769	0.0650978	0.168743	0	0
ARSE	AMPL2885948	415	6.609	7.574	13.659	4.442	4.348	4.065	9.28067	4.285	0.514072	0.0757731	0.185468	0	0
ARSF	AMPL6842815	416	0	0.094	0	0	0	0	0.0313333	0	0.969619	0.211325	0.286054	0	0
ARSG	AMPL26551075	22901	1.114	0.982	1.113	0.516	1.014	1.311	1.06967	0.947	0.940731	0.326005	0.374932	0	0
ARSH	AMPL1443251	347527	0	0	0	0	0	0	0	0	1	NA	NA	0	0
ARSI	AMPL214004	340075	0	0	0	0	0	0	0	0	1	NA	NA	0	0
ARSJ	AMPL15560866	79642	16.486	18.374	21.956	30.699	27.246	24.653	18.9387	27.5327	1.43102	0.0113376	0.0636097	0	0
ARSK	AMPL22079507	153642	6.758	11.361	8.297	10.431	10.338	10.185	8.80533	10.318	1.15427	0.189889	0.286054	0	0
ART1	AMPL27706531	417	0	0	0	0	0	0	0	0	1	NA	NA	0	0
ART3	AMPL3134109	419	0	0	0	0.04	0.048	0	0	0.0293333	1.02933	0.0934283	0.20867	0	0
ART4	AMPL36329504	420	0.074	0	0	0	0	0.087	0.0246667	0.029	1.00423	0.457499	0.472989	0	0
ART5	AMPL17888669	116969	0	0	0	0.04	0	0	0	0.0133333	1.01333	0.211325	0.286054	0	0
ARTN	AMPL1709769	9048	0.074	0.047	0	0.079	0	0.044	0.0403333	0.041	1.00064	0.492056	0.495108	0	0
ARV1	AMPL36287835	64801	17.748	19.59	17.807	20.585	21.255	17.135	18.3817	19.6583	1.06587	0.217861	0.290075	0	0
ARVCF	AMPL7928989	421	2.451	2.758	1.821	1.111	0.966	1.661	2.34333	1.246	0.671785	0.0187623	0.082352	0	0
ARX	AMPL35193310	170302	0	0	0	0	0	0	0	0	1	NA	NA	0	0
AS3MT	AMPL32570187	57412	0.074	0.094	0.506	0.079	0	0.087	0.224667	0.0553333	0.861731	0.175903	0.286054	0	0
ASAH1	AMPL15720712	427	42.255	41.19	41.584	44.542	46.424	44.149	41.6763	45.0383	1.07878	0.0131153	0.0682602	0	0
ASAH2	AMPL30679256	56624	0	0	0	0	0.048	0.044	0	0.0306667	1.03067	0.092137	0.20762	0	0
ASAH2B	AMPL2031959	653308	10.842	11.268	12.546	12.296	14.492	12.72	11.552	13.1693	1.12885	0.0666373	0.17132	0	0
ASAP1	AMPL31080579	50807	135.824	216.331	228.864	208.905	205.646	204.658	193.673	206.403	1.06539	0.352532	0.396147	0	0
ASAP2	AMPL29550447	8853	95.352	89.861	85.495	78.771	79.901	75.315	90.236	77.9957	0.865839	0.016402	0.0765861	0	0
ASAP3	AMPL31316932	55616	3.936	2.899	2.226	2.102	2.029	2.36	3.02033	2.16367	0.786917	0.111972	0.230164	0	0
ASB1	AMPL3698606	51665	65.796	58.817	57.267	39.941	44.008	48.957	60.6267	44.302	0.735104	0.00578158	0.0464908	0	0
ASB10	AMPL18132119	136371	0	0	0	0	0	0	0	0	1	NA	NA	0	0
ASB11	AMPL17222136	140456	0	0	0	0	0	0	0	0	1	NA	NA	0	0
ASB13	AMPL14320134	79754	2.376	2.571	3.946	2.181	1.884	3.278	2.96433	2.44767	0.869671	0.23639	0.303007	0	0
ASB14	AMPL4634561	142686	0	0	0	0	0	0	0	0	1	NA	NA	0	0
ASB15	AMPL18734859	142685	0	0	0	0	0	0	0	0	1	NA	NA	0	0
ASB16	AMPL17013915	92591	0.074	0	0	0	0	0.044	0.0246667	0.0146667	0.990241	0.374408	0.412505	0	0
ASB17	AMPL18327707	127247	0	0	0	0	0	0	0	0	1	NA	NA	0	0
ASB18	AMPL21450270	401036	0	0	0	0	0	0	0	0	1	NA	NA	0	0
ASB2	AMPL7709803	51676	0	0	0.202	0.079	0	0	0.0673333	0.0263333	0.961587	0.307952	0.361105	0	0
ASB4	AMPL32752777	51666	0	0.047	0	0	0	0	0.0156667	0	0.984575	0.211325	0.286054	0	0
ASB5	AMPL17223398	140458	0.149	1.122	0.405	0.397	0.29	0.437	0.558667	0.374667	0.88195	0.296719	0.35193	0	0
ASB6	AMPL30768585	140459	23.095	19.169	17.908	21.656	25.362	28.587	20.0573	25.2017	1.2443	0.0584578	0.157972	0	0
ASB7	AMPL21481015	140460	6.461	5.564	6.475	6.108	7.343	5.245	6.16667	6.232	1.00912	0.464795	0.4781	0	0
ASB8	AMPL35372423	140461	30.818	36.655	43.81	25.622	30.337	26.926	37.0943	27.6283	0.751512	0.0573676	0.155948	0	0
ASB9	AMPL186587	140462	1.188	1.403	0.708	0.119	0.29	0.437	1.09967	0.282	0.610573	0.0204677	0.0860397	0	0
ASB9P1	AMPL38147377	728619	0	2.431	0.506	0	0.048	0.087	0.979	0.045	0.528044	0.16719	0.286054	0	0
ASCC1	AMPL11108897	51008	2.97	3.46	2.934	4.601	3.237	3.278	3.12133	3.70533	1.1417	0.161536	0.286054	0	0
ASCC2	AMPL14259390	84164	49.532	56.853	55.749	44.462	45.458	50.181	54.0447	46.7003	0.866575	0.0336236	0.113635	0	0
ASCC3	AMPL12244696	10973	100.996	95.472	98.446	66.436	71.351	69.152	98.3047	68.9797	0.704697	8.87278e-05	0.0118465	0	0
ASCL1	AMPL29761144	429	0	0.094	0	0	0	0	0.0313333	0	0.969619	0.211325	0.286054	0	0
ASCL3	AMPL32898498	56676	0	0	0	0	0	0	0	0	1	NA	NA	0	0
ASCL4	AMPL20669284	121549	0	0.982	0	0	0	0	0.327333	0	0.75339	0.211325	0.286054	0	0
ASF1A	AMPL26276122	25842	109.833	113.098	119.39	78.255	83.427	69.458	114.107	77.0467	0.678036	0.00135198	0.0266921	0	0
ASF1B	AMPL32091480	55723	81.613	67.793	62.123	99.753	99.417	114.656	70.5097	104.609	1.47684	0.00588273	0.0467683	0	0
ASGR1	AMPL9332211	432	0	0	0	0.079	0.435	0.306	0	0.273333	1.27333	0.0597517	0.159982	0	0
ASGR2	AMPL17603959	433	0	0	0	0	0	0	0	0	1	NA	NA	0	0
ASH1L	AMPL31206101	55870	36.611	34.364	29.443	30.223	30.627	31.123	33.4727	30.6577	0.918341	0.157196	0.283917	0	0
ASH2L	AMPL28271351	9070	44.705	45.772	43.709	48.627	47.825	45.679	44.7287	47.377	1.05791	0.0379867	0.122303	0	0
ASIP	AMPL10544583	434	0	0	0	0	0	0	0	0	1	NA	NA	0	0
ASL	AMPL6632654	435	21.833	22.208	18.313	34.269	35.216	38.554	20.7847	36.013	1.69904	0.000536057	0.0204965	0	0
ASMT	AMPL8771915	438	0	0	0	0	0	0	0	0	1	NA	NA	0	0
ASMTL	AMPL27358433	8623	5.495	3.881	3.238	9.797	11.062	14.337	4.20467	11.732	2.44627	0.00821617	0.0545651	0	0
ASNA1	AMPL28544459	439	74.113	75.414	97.333	109.351	99.079	103.072	82.2867	103.834	1.25871	0.0441982	0.133883	0	0
ASNSD1	AMPL33081423	54529	29.779	34.645	30.859	25.9	26.183	24.304	31.761	25.4623	0.807739	0.0183503	0.0813969	0	0
ASPA	AMPL1434285	443	0.074	0	0.101	0	0	0	0.0583333	0	0.944882	0.0965256	0.211861	0	0
ASPDH	AMPL4726263	554235	0	0.468	0.101	0	0	0	0.189667	0	0.840572	0.156924	0.283633	0	0
ASPG	AMPL3946066	374569	0	0	0	0	0	0	0	0	1	NA	NA	0	0
ASPH	AMPL27252361	444	111.392	129.228	129.406	132.792	117.243	99.925	123.342	116.653	0.946208	0.294334	0.350107	0	0
ASPHD2	AMPL31266549	57168	12.179	13.559	10.624	6.862	6.618	7.518	12.1207	6.99933	0.609674	0.00935216	0.0577055	0	0
ASPM	AMPL33832320	259266	102.258	138.86	137.096	135.965	119.948	91.707	126.071	115.873	0.919746	0.296681	0.351923	0	0
ASPN	AMPL33841183	54829	0	0	0	0.079	0	0	0	0.0263333	1.02633	0.211325	0.286054	0	0
ASPRV1	AMPL35692259	151516	0.149	0.795	0.101	0.04	0	0	0.348333	0.0133333	0.751545	0.13641	0.259813	0	0
ASRGL1	AMPL4933137	80150	4.456	4.208	2.732	1.745	2.512	1.967	3.79867	2.07467	0.640734	0.0342615	0.114787	0	0
ASS1	AMPL6466835	445	1.857	13.044	2.934	3.213	3.961	2.841	5.945	3.33833	0.62467	0.270483	0.330782	0	0
ASTE1	AMPL24581850	28990	5.198	6.733	7.588	4.839	4.348	4.021	6.50633	4.40267	0.719748	0.0411929	0.127973	0	0
ASTL	AMPL6590780	431705	0	0	0	0	0	0	0	0	1	NA	NA	0	0
ASTN1	AMPL28805298	460	0	0	0	0	0	0	0	0	1	NA	NA	0	0
ASTN2	AMPL24176308	23245	0	0	0	0	0	0	0	0	1	NA	NA	0	0
ASUN	AMPL32760458	55726	95.5	101.55	94.399	92.177	79.031	63.688	97.1497	78.2987	0.807936	0.0706677	0.177636	0	0
ASXL1	AMPL26208743	171023	34.532	40.91	34.4	39.861	38.694	40.564	36.614	39.7063	1.08221	0.142204	0.265944	0	0
ASXL2	AMPL32857745	55252	43.369	36.515	35.513	35.459	34.637	36.936	38.4657	35.6773	0.929348	0.188445	0.286054	0	0
ASXL3	AMPL14175370	80816	0	0	0	0	0	0	0	0	1	NA	NA	0	0
ASZ1	AMPL17687967	136991	0	0	0	0	0	0	0	0	1	NA	NA	0	0
ATAD1	AMPL17191092	84896	84.435	115.155	122.728	99.634	93.765	87.467	107.439	93.622	0.87258	0.180073	0.286054	0	0
ATAD2	AMPL24747882	29028	166.271	145.452	144.988	155.043	184.004	341.519	152.237	226.855	1.48695	0.163124	0.286054	0	0
ATAD2B	AMPL31882683	54454	4.827	5.283	4.148	3.689	4.058	2.579	4.75267	3.442	0.772164	0.0412107	0.127973	0	0
ATAD3A	AMPL7172782	55210,83858	41.438	46.006	42.899	65.008	56.134	66.617	43.4477	62.5863	1.43059	0.00829644	0.0547271	0	0
ATAD3B	AMPL15038699	83858	8.243	7.153	6.071	11.383	13.236	21.069	7.15567	15.2293	1.98995	0.0534986	0.150149	0	0
ATAD3C	AMPL5771912	219293	0	0	0.405	0	0	0	0.135	0	0.881057	0.211325	0.286054	0	0
ATAD5	AMPL14523962	79915	20.645	32.868	25.598	18.443	19.082	17.966	26.3703	18.497	0.712341	0.0778672	0.188499	0	0
ATAT1	AMPL480463	79969	11.213	15.148	10.522	11.185	11.352	8.48	12.2943	10.339	0.85292	0.163874	0.286054	0	0
ATCAY	AMPL15908336	85300	0	0	0.101	0.079	0.048	0.044	0.0336667	0.057	1.02257	0.283633	0.341449	0	0
ATE1	AMPL4883050	11101	5.05	4.862	4.755	6.544	5.459	5.508	4.889	5.837	1.16098	0.0541361	0.151019	0	0
ATF1	AMPL27635169	466	31.041	38.479	39.864	25.94	20.724	20.239	36.4613	22.301	0.622001	0.00848905	0.055351	0	0
ATF2	AMPL9105135	1386	32.972	39.367	35.615	33.039	35.458	30.904	35.9847	33.1337	0.922914	0.14257	0.266421	0	0
ATF3	AMPL8833416	467	5.644	6.218	8.195	9.043	7.729	6.906	6.68567	7.89267	1.15705	0.146713	0.271598	0	0
ATF4	AMPL21733363	468	513.815	536.176	582.581	320.001	298.638	325.477	544.191	314.705	0.579073	0.00158961	0.028183	0	0
ATF5	AMPL6923378	22809	100.104	84.952	68.295	99.197	99.514	138.26	84.4503	112.324	1.32619	0.0810756	0.193274	0	0
ATF6	AMPL12390755	22926	76.192	90.189	96.928	92.653	81.93	77.457	87.7697	84.0133	0.957684	0.32439	0.373945	0	0
ATF6B	AMPL30097982	1388	100.03	100.428	88.834	70.917	70.771	84.451	96.4307	75.3797	0.783939	0.0124289	0.0665626	0	0
ATF7	AMPL13771318	11016	14.258	14.494	14.165	15.667	16.859	14.556	14.3057	15.694	1.09071	0.0847711	0.198619	0	0
ATF7IP	AMPL30857028	55729	59.855	67.653	57.874	51.998	54.588	60.803	61.794	55.7963	0.904487	0.103145	0.219851	0	0
ATF7IP2	AMPL15492487	80063	1.857	2.665	2.327	0.793	0.58	0.699	2.283	0.690667	0.514976	0.00797901	0.0538546	0	0
ATG10	AMPL13976646	83734	33.046	32.214	37.335	37.006	33.96	31.385	34.1983	34.117	0.997689	0.486573	0.491929	0	0
ATG12	AMPL29368688	9140	53.543	73.918	79.93	81.864	81.254	71.512	69.1303	78.21	1.12947	0.189768	0.286054	0	0
ATG13	AMPL9296250	9776	0	0	0.202	0.04	0.097	0.131	0.0673333	0.0893333	1.02061	0.391884	0.425972	0	0
ATG14	AMPL26554381	22863	9.431	9.772	9.207	8.369	8.889	7.038	9.47	8.09867	0.869023	0.0604564	0.161016	0	0
ATG16L1	AMPL14171877	55054	18.937	19.637	13.963	15.35	16.473	11.321	17.5123	14.3813	0.83087	0.129409	0.250686	0	0
ATG16L2	AMPL16630410	89849	0.149	0.561	1.113	0.833	0.821	1.442	0.607667	1.032	1.26394	0.14669	0.271598	0	0
ATG2A	AMPL25973472	23130	30.893	41.284	34.805	36.768	37.245	41.614	35.6607	38.5423	1.0786	0.229741	0.297761	0	0
ATG2B	AMPL32664358	55102	39.359	44.323	45.732	33.396	33.236	32.303	43.138	32.9783	0.76982	0.0155501	0.0745796	0	0
ATG3	AMPL36897033	64422	104.634	132.314	147.618	119.743	130.769	96.341	128.189	115.618	0.902693	0.240982	0.306677	0	0
ATG4A	AMPL15781706	115201	5.718	7.481	7.487	8.369	8.019	7.562	6.89533	7.98333	1.1378	0.0988027	0.214786	0	0
ATG4B	AMPL12666605	23192	55.548	54.889	45.935	59.931	60.771	64.431	52.124	61.711	1.18046	0.0365615	0.119291	0	0
ATG4C	AMPL16135292	84938	32.229	43.996	34.198	30.58	30.434	23.823	36.8077	28.279	0.77442	0.0653698	0.169268	0	0
ATG4D	AMPL18713091	84971	4.53	5.377	3.642	6.306	4.299	7.431	4.51633	6.012	1.27113	0.122329	0.242272	0	0
ATG5	AMPL28988685	9474	35.274	40.676	42.191	31.056	34.588	29.462	39.3803	31.702	0.80985	0.0232568	0.0923451	0	0
ATG7	AMPL29912359	10533	12.03	21.18	17.099	13.446	13.671	11.54	16.7697	12.8857	0.781425	0.138695	0.262126	0	0
ATG9A	AMPL36166240	79065	33.195	32.354	35.412	28.478	28.163	26.97	33.6537	27.8703	0.83311	0.00568828	0.0461577	0	0
ATG9B	AMPL15588528	285973	0	0.047	0	0	0	0	0.0156667	0	0.984575	0.211325	0.286054	0	0
ATHL1	AMPL14576691	80162	13.59	23.658	12.04	11.066	8.116	9.966	16.4293	9.716	0.614826	0.100943	0.217621	0	0
ATIC	AMPL28300718	471	631.742	708.511	842.911	486.07	462.305	442.231	727.721	463.535	0.637466	0.0227463	0.0913696	0	0
ATL1	AMPL4554437	51062	0	0	0	0.198	0	0.044	0	0.0806667	1.08067	0.155577	0.282033	0	0
ATL2	AMPL1514971	64225	57.256	66.578	61.415	56.44	60.819	47.646	61.7497	54.9683	0.89193	0.116125	0.235493	0	0
ATL3	AMPL26521017	25923	61.191	71.206	75.276	95.786	89.369	76.146	69.2243	87.1003	1.25456	0.0362641	0.118664	0	0
ATM	AMPL2143252	472	10.322	13.933	15.885	14.556	12.077	11.89	13.38	12.841	0.962517	0.394358	0.427404	0	0
ATMIN	AMPL25963022	23300	157.954	157.468	149.035	105.821	112.364	106.875	154.819	108.353	0.701797	0.000184498	0.0152587	0	0
ATN1	AMPL231819	1822	129.512	146.668	115.342	137.393	149.706	149.669	130.507	145.589	1.11469	0.116619	0.235705	0	0
ATOH1	AMPL29934450	474	0	0.327	0	0	0	0.087	0.109	0.029	0.927863	0.271825	0.331849	0	0
ATOH7	AMPL34498569	220202	0.074	1.029	0	0.159	0	0	0.367667	0.053	0.769924	0.22161	0.292063	0	0
ATOH8	AMPL16234026	84913	2.154	1.543	1.619	0.714	1.546	0.831	1.772	1.03033	0.732443	0.0446188	0.134827	0	0
ATOX1	AMPL27958934	475	97.654	94.677	101.178	106.456	110.576	109.935	97.8363	108.989	1.11284	0.00549394	0.0455388	0	0
ATP10A	AMPL35063510	57194	0	0.094	0	0	0	0	0.0313333	0	0.969619	0.211325	0.286054	0	0
ATP10B	AMPL13945502	23120	0	0.047	0	0	0	0.044	0.0156667	0.0146667	0.999015	0.482539	0.489403	0	0
ATP10D	AMPL30765845	57205	13.887	16.831	20.741	20.188	19.13	13.857	17.153	17.725	1.03151	0.423738	0.449754	0	0
ATP11A	AMPL15404511	23250	0.149	0.187	0.101	0	0	0	0.145667	0	0.872854	0.0139798	0.0708212	0	0
ATP11B	AMPL26431815	23200	47.156	57.788	62.022	31.849	33.332	27.145	55.6553	30.7753	0.560853	0.00908121	0.0569652	0	0
ATP11C	AMPL16112492	286410	44.854	51.57	58.784	87.338	84.877	69.327	51.736	80.514	1.5457	0.00873279	0.055805	0	0
ATP12A	AMPL8457129	479	0.446	0.514	0.506	0	0.097	0	0.488667	0.0323333	0.693462	0.000319346	0.0182332	0	0
ATP13A1	AMPL30893851	57130	17.823	18.608	19.831	29.549	30.627	33.614	18.754	31.2633	1.63326	0.00156859	0.0280971	0	0
ATP13A2	AMPL36398782	23400	7.872	8.042	6.475	10.471	10.869	15.387	7.463	12.2423	1.56473	0.0412313	0.127978	0	0
ATP13A3	AMPL35063244	79572	117.704	110.76	113.926	100.466	102.702	94.199	114.13	99.1223	0.869646	0.00555638	0.0458146	0	0
ATP13A4	AMPL14090937	84239	0	0	0	0	0	0	0	0	1	NA	NA	0	0
ATP13A5	AMPL21233091	344905	0	0	0	0	0	0	0	0	1	NA	NA	0	0
ATP1A1	AMPL6301966	476	976.612	1119.29	1140.78	1278.02	1157.21	1109.4	1078.89	1181.55	1.09506	0.113335	0.232051	0	0
ATP1A2	AMPL3201885	477	0	0	0	0	0	0	0	0	1	NA	NA	0	0
ATP1A4	AMPL34408514	480	0	0	0	0	0	0	0	0	1	NA	NA	0	0
ATP1B2	AMPL11357252	482	0.149	2.992	0.607	0.159	0.435	0.219	1.24933	0.271	0.565056	0.191261	0.286054	0	0
ATP1B3	AMPL8454601	483	187.956	167.286	186.066	318.732	284.049	308.211	180.436	303.664	1.67918	0.00058423	0.020582	0	0
ATP1B4	AMPL1916229	23439	0	0	0	0	0	0	0	0	1	NA	NA	0	0
ATP2A1	AMPL17028828	487	0.074	0.094	0.101	0	0.097	0.175	0.0896667	0.0906667	1.00092	0.493065	0.495779	0	0
ATP2A2	AMPL17407313	488	202.214	190.85	193.958	237.502	233.326	220.525	195.674	230.451	1.17683	0.00359886	0.0378635	0	0
ATP2A3	AMPL18568179	489	1.114	0.608	0.506	0.436	0.483	0.656	0.742667	0.525	0.875096	0.184622	0.286054	0	0
ATP2B3	AMPL4403211	492	0	0.047	0	0	0	0	0.0156667	0	0.984575	0.211325	0.286054	0	0
ATP2B4	AMPL7734590	493	60.078	66.157	66.575	120.774	93.524	106.176	64.27	106.825	1.65198	0.0130329	0.0679725	0	0
ATP2C1	AMPL8402477	27032	0	0.234	0	0.159	0	0.306	0.078	0.155	1.07143	0.274859	0.334515	0	0
ATP2C2	AMPL25208833	9914	0	0	0	0.079	0	0	0	0.0263333	1.02633	0.211325	0.286054	0	0
ATP4A	AMPL5298477	495	0	0	0	0	0	0	0	0	1	NA	NA	0	0
ATP4B	AMPL3931512	496	0	0	0	0	0	0	0	0	1	NA	NA	0	0
ATP5A1	AMPL27134628	498	480.174	555.579	553.745	500.904	469.986	387.023	529.833	452.638	0.854578	0.0736294	0.182285	0	0
ATP5B	AMPL7735358	506	1009.44	1002.31	955.117	849.027	904.755	816.84	988.956	856.874	0.866578	0.00862646	0.0555006	0	0
ATP5C1	AMPL4531796	509	288.803	342.567	233.72	333.209	342.405	311.708	288.363	329.107	1.14081	0.161713	0.286054	0	0
ATP5D	AMPL9841063	513	111.689	85.139	71.128	90.471	117.146	148.445	89.3187	118.687	1.32517	0.116724	0.235853	0	0
ATP5E	AMPL12406980	514	74.039	88.085	72.038	78.453	78.983	60.453	78.054	72.6297	0.931384	0.2659	0.32702	0	0
ATP5EP2	AMPL20787034	.	0	1.449	0	0.04	0	0.044	0.483	0.028	0.693189	0.222818	0.293055	0	0
ATP5F1	AMPL7925295	515	318.582	386.516	338.136	259.436	254.582	203.085	347.745	239.034	0.688281	0.00815948	0.0543872	0	0
ATP5G1	AMPL3839339	516	141.765	111.929	91.97	84.284	92.558	89.259	115.221	88.7003	0.771806	0.102829	0.219488	0	0
ATP5G2	AMPL27389631	517	629.737	585.735	563.559	506.259	522.593	539.533	593.01	522.795	0.881794	0.0248969	0.0957322	0	0
ATP5G3	AMPL5567273	518	201.768	192.814	185.964	174.2	171.589	163.438	193.515	169.742	0.877783	0.00826689	0.054688	0	0
ATP5H	AMPL26855942	10476	243.355	222.97	218.038	183.481	186.709	192.812	228.121	187.667	0.82344	0.0122535	0.0660306	0	0
ATP5I	AMPL12072390	521	85.92	92.293	100.368	84.443	80.143	91.357	92.8603	85.3143	0.919604	0.115972	0.235321	0	0
ATP5J	AMPL6212908	522	12.847	8.556	7.386	10.352	13.574	17.616	9.59633	13.8473	1.40118	0.0956945	0.211212	0	0
ATP5L	AMPL30008040	10632	1087.26	1090.35	1239.83	1192.94	1185.95	1043.88	1139.15	1140.93	1.00156	0.490471	0.494316	0	0
ATP5L2	AMPL7525697	267020	0.446	3.647	1.214	1.111	0.821	0.874	1.769	0.935333	0.698929	0.239463	0.305322	0	0
ATP5S	AMPL1258338	27109	11.733	15.85	15.278	15.072	17.246	12.72	14.287	15.0127	1.04747	0.35632	0.398624	0	0
ATP5SL	AMPL32208922	55101	96.169	98.932	96.018	46.882	50.288	47.296	97.0397	48.1553	0.501382	2.544e-06	0.00462776	0	0
ATP6AP1	AMPL10135869	537	85.475	83.082	86.406	113.436	102.509	110.459	84.9877	108.801	1.27694	0.00624558	0.0479197	0	0
ATP6AP1L	AMPL2189137	645079,9227	0.817	1.496	1.113	0.952	1.691	0.874	1.142	1.17233	1.01416	0.465348	0.478489	0	0
ATP6AP2	AMPL27457747	10159	69.806	57.367	53.219	75.558	79.998	80.561	60.1307	78.7057	1.30386	0.0270003	0.100159	0	0
ATP6V0A1	AMPL2359872	535	53.245	63.492	76.288	66.198	69.998	64.65	64.3417	66.9487	1.0399	0.368438	0.408207	0	0
ATP6V0A2	AMPL12371425	23545	8.837	11.876	13.963	15.032	17.198	10.36	11.5587	14.1967	1.21005	0.178424	0.286054	0	0
ATP6V0B	AMPL30169117	533	57.553	40.583	42.09	67.546	76.906	170.694	46.742	105.049	2.22129	0.108142	0.225793	0	0
ATP6V0C	AMPL9475998	527	283.233	216.518	201.343	277.165	276.03	409.404	233.698	320.866	1.37141	0.090256	0.206261	0	0
ATP6V0CP3	AMPL38090335	.	0	1.262	0	0	0	0	0.420667	0	0.703895	0.211325	0.286054	0	0
ATP6V0D1	AMPL27551438	9114	71.291	55.404	52.714	108.121	87.582	111.771	59.803	102.491	1.70208	0.00628623	0.0479626	0	0
ATP6V0D2	AMPL36073894	245972	0.149	0.187	0.405	0.119	0.386	0.175	0.247	0.226667	0.983694	0.433488	0.456557	0	0
ATP6V0E1	AMPL27842167	8992	477.724	442.013	448.217	756.652	800.797	677.269	455.985	744.906	1.63223	0.0050598	0.043746	0	0
ATP6V0E2	AMPL5042125	155066	25.694	17.813	16.29	13.525	14.927	16.304	19.9323	14.9187	0.760482	0.111269	0.229342	0	0
ATP6V1A	AMPL11720855	523	17.748	16.598	15.177	18.126	18.598	16.042	16.5077	17.5887	1.06174	0.187114	0.286054	0	0
ATP6V1B1	AMPL10351114	525	0.52	0.608	0.607	0.119	0.338	0.131	0.578333	0.196	0.757761	0.0103594	0.0607051	0	0
ATP6V1B2	AMPL11970867	526	85.401	109.077	106.034	104.75	102.654	78.812	100.171	95.4053	0.952898	0.345788	0.391101	0	0
ATP6V1C1	AMPL12028941	528	81.762	102.906	104.618	122.122	135.262	103.291	96.4287	120.225	1.24424	0.0592105	0.159079	0	0
ATP6V1C2	AMPL3876842	245973	0.074	0	0	0	0.048	0	0.0246667	0.016	0.991542	0.392565	0.426272	0	0
ATP6V1D	AMPL31587339	51382	66.241	95.565	105.629	123.352	137.001	118.065	89.145	126.139	1.41039	0.0350143	0.116137	0	0
ATP6V1E2	AMPL17882911	90423	0.074	1.029	0.607	0.317	0.628	0.525	0.57	0.49	0.949045	0.402525	0.43371	0	0
ATP6V1F	AMPL8552207	101927180,9	1.485	2.712	1.214	1.547	1.884	2.098	1.80367	1.843	1.01403	0.470905	0.482468	0	0
ATP6V1G1	AMPL27537257	9550	128.027	106.553	98.648	139.812	160.527	174.104	111.076	158.148	1.42	0.0122879	0.0661542	0	0
ATP6V1G2	AMPL16279078	534	0.446	0.701	0.405	0.119	0.193	0.262	0.517333	0.191333	0.785149	0.0273114	0.100882	0	0
ATP6V1G3	AMPL18236301	127124	0	0	0	0.04	0	0	0	0.0133333	1.01333	0.211325	0.286054	0	0
ATP6V1H	AMPL31049293	51606	61.34	84.017	79.424	115.895	117.05	89.609	74.927	107.518	1.42924	0.0242707	0.0943358	0	0
ATP7A	AMPL2873066	538	11.213	10.566	10.624	10.352	9.227	9.398	10.801	9.659	0.903229	0.0307584	0.10805	0	0
ATP7B	AMPL4106034	540	6.089	3.787	3.035	4.165	3.478	4.852	4.30367	4.165	0.973855	0.449698	0.468371	0	0
ATP8A1	AMPL28863431	10396	1.857	2.104	1.416	1.507	1.449	0.962	1.79233	1.306	0.825833	0.0711414	0.178414	0	0
ATP8A2	AMPL32481507	51761	0	0	0	0.119	0.145	0	0	0.088	1.088	0.0937173	0.208805	0	0
ATP8B2	AMPL31589836	57198	34.532	34.925	31.163	23.837	23.526	24.085	33.54	23.816	0.718471	0.00674706	0.0495383	0	0
ATP8B3	AMPL6649880	148229	22.427	29.268	26.509	44.78	40.482	44.673	26.068	43.3117	1.63705	0.00153488	0.0277799	0	0
ATP8B4	AMPL14136232	79895	0	0	0	0	0	0.044	0	0.0146667	1.01467	0.211325	0.286054	0	0
ATP9B	AMPL21347970	374868	2.005	1.403	1.72	2.221	2.126	6.251	1.70933	3.53267	1.67298	0.155625	0.282033	0	0
ATPAF1	AMPL36835771	64756	87.109	112.864	105.933	67.586	68.597	63.775	101.969	66.6527	0.657022	0.0200866	0.0852142	0	0
ATPAF2	AMPL34401893	91647	17.823	13.746	16.087	14.001	14.492	18.665	15.8853	15.7193	0.990169	0.467272	0.479879	0	0
ATPBD4	AMPL16290533	.	8.243	13.512	16.29	9.717	9.517	6.032	12.6817	8.422	0.688659	0.103427	0.219863	0	0
ATPIF1	AMPL31476099	93974	63.568	83.596	85.697	141.756	123.088	122.218	77.6203	129.021	1.65378	0.00291484	0.0347517	0	0
ATR	AMPL6698211	545	22.501	24.499	22.259	20.188	25.072	16.61	23.0863	20.6233	0.897743	0.21188	0.286596	0	0
ATRIP	AMPL17518948	84126	4.753	5.377	5.565	7.576	6.473	6.163	5.23167	6.73733	1.24162	0.0257002	0.0972696	0	0
ATRN	AMPL36499888	8455	17.377	20.619	14.57	16.698	15.99	14.031	17.522	15.573	0.894774	0.194935	0.286054	0	0
ATRNL1	AMPL21799547	26033	6.015	8.509	8.6	10.511	8.937	8.262	7.708	9.23667	1.17555	0.116377	0.235639	0	0
ATRX	AMPL3809384	546	20.125	31.84	19.224	29.152	29.854	26.358	23.7297	28.4547	1.19107	0.182672	0.286054	0	0
ATXN10	AMPL13463058	25814	161.37	185.053	173.722	213.823	188.69	168.727	173.382	190.413	1.09767	0.165378	0.286054	0	0
ATXN1L	AMPL3905892	342371	79.088	67.653	65.765	46.842	46.327	49.875	70.8353	47.6813	0.67768	0.0122646	0.0660695	0	0
ATXN2	AMPL9990018	6311	69.583	78.033	83.876	82.896	82.848	75.927	77.164	80.557	1.04341	0.262315	0.323969	0	0
ATXN2L	AMPL34974593	11273	143.325	185.894	176.656	139.217	134.73	134.719	168.625	136.222	0.808973	0.0636172	0.166471	0	0
ATXN3	AMPL29828939	4287	20.645	26.463	31.466	18.999	17.004	15.474	26.1913	17.159	0.667823	0.0450172	0.135465	0	0
ATXN3L	AMPL3310533	92552	0	1.73	0	0	0	0.044	0.576667	0.0146667	0.643552	0.216288	0.289365	0	0
ATXN7	AMPL8587185	6314	1.262	0.795	1.416	1.15	1.787	1.923	1.15767	1.62	1.21427	0.102679	0.219321	0	0
ATXN7L1	AMPL32566527	222255	3.119	3.46	5.059	2.697	2.27	3.366	3.87933	2.77767	0.774218	0.100479	0.21708	0	0
ATXN7L2	AMPL16055762	127002	5.273	5.423	6.475	4.879	5.942	5.989	5.72367	5.60333	0.982103	0.414792	0.443185	0	0
ATXN7L3	AMPL32349558	56970	33.418	38.946	38.245	35.022	35.071	33.483	36.8697	34.5253	0.938095	0.154204	0.280363	0	0
ATXN7L3B	AMPL3300200	552889	114.066	137.971	147.416	107.844	90.191	91.095	133.151	96.3767	0.725874	0.0223684	0.0907333	0	0
ATXN8OS	AMPL20323017	6315	0	0.094	0	0	0	0	0.0313333	0	0.969619	0.211325	0.286054	0	0
AUH	AMPL10011716	549	13.664	12.343	12.748	12.573	14.202	12.589	12.9183	13.1213	1.01459	0.388695	0.423568	0	0
AUP1	AMPL15689194	550	135.007	128.106	107.451	96.778	101.35	102.504	123.521	100.211	0.812798	0.0502775	0.144338	0	0
AURKA	AMPL8579453	6790	29.036	22.161	26.306	17.095	20.144	21.594	25.8343	19.611	0.768083	0.0347706	0.115619	0	0
AURKAIP1	AMPL3151115	54998	263.999	216.051	217.026	245.236	263.857	258.992	232.359	256.028	1.10143	0.13515	0.258092	0	0
AURKAPS1	AMPL20356387	.	3.862	6.826	4.249	4.72	4.058	3.584	4.979	4.12067	0.856442	0.230002	0.297966	0	0
AURKB	AMPL29181444	9212	23.615	22.722	25.294	19.395	18.743	22.162	23.877	20.1	0.848173	0.0241993	0.0941941	0	0
[truncated: 18,813 more rows]
